# Supplementary material for: Does Saccharomyces cerevisiae Require Specific Post-Translational Silencing against Leaky Translation of Hac1up?
Source: Microorganisms. 2021 Mar 17;9(3):620. doi: 10.3390/microorganisms9030620 (PMC8002603; doi:10.3390/microorganisms9030620)
Supplement: Supplementary file 1 [file microorganisms-09-00620-s001.zip]

Archive with 2 entries (2 files):
- Suppelmental File S1.xlsx
- Supplemental File S2.docx
