# Supplementary material for: Does Saccharomyces cerevisiae Require Specific Post-Translational Silencing against Leaky Translation of Hac1up?
Source: Microorganisms. 2021 Mar 17;9(3):620. doi: 10.3390/microorganisms9030620 (PMC8002603; doi:10.3390/microorganisms9030620)
Supplement: Supplementary file 1 [file microorganisms-09-00620-s001.zip › Suppelmental File S1.xlsx]

## Sheet: Species
					5'-Splice Site PWMS				3'-Splice Site PWMS
Class	Order	Family	Genus	Species	Motif with Highest PWMS	Start Site	PWMS		Motif with Highest PWMS	Start Site	PWMS			Accession	Family	Species	Start site	End site	Exon 1																			Degron						Intron
Saccharomycetes	Saccharomycetales	Saccharomycetaceae	Saccharomyces	Saccharomyces cerevisiae	AUUGGCGUAAUCCAGCCGUGAUUACGAUGA	646	34.7921		UGCUUGUACUGUCCGAAGCGCAGUCAGGUU	898	33.3263			NC_001138.5	Saccharomycetaceae	Saccharomyces cerevisiae	75179	76147	A	T	G	G	…	C	T	G	C	A	G	…	T	T	C	A	A	T	…	C	G	T	G	A	…	G	C	T	T	G	T
Saccharomycetes	Saccharomycetales	Saccharomycetaceae	Saccharomyces	Saccharomyces paradoxus	AUUGGCGUAAUCCAGCCGUGAUUACGAUGA	640	34.7921		UGCUUGUACUGUCCGAAGCGCAGUCAGGUU	888	33.3263			CP020247.1	Saccharomycetaceae	Saccharomyces paradoxus	95579	96537	A	T	G	A	…	C	T	G	C	A	A	…	T	T	C	A	A	T	…	C	G	T	G	A	…	G	C	T	T	G	T
Saccharomycetes	Saccharomycetales	Saccharomycetaceae	Lachancea	Lachancea thermotolerans	CUACGCGCGAUCCAGCCGUGAUUCGCCGCC	664	24.5381		AACCUGCGGCGGCUGAUUCACCUUCCGGAG	286	3.7422			NC_013083.1	Saccharomycetaceae	Lachancea thermotolerans	1602010	1601197	A	T	G	A	…	C	T	G	C	A	G	…	T	T	C	C	T	G	…	C	G	T	G	A	…	C	C	C	T	G	T
Saccharomycetes	Saccharomycetales	Saccharomycetaceae	Eremothecium	Eremothecium cymbalariae	AUUGGCGCAAUCCAGCCGAGAUUGUCCAGU	799	30.2362		AUUCUGGGUGUUCUGAAGUGUUUUUUAGUU	913	5.7171			NC_016449.1	Saccharomycetaceae	Eremothecium cymbalariae	1042313	1041237	A	T	G	A	…	C	T	C	A	T	G	…	T	T	C	T	T	T	…	C	G	A	G	A	…	G	T	T	T	T	T
Saccharomycetes	Saccharomycetales	Saccharomycetaceae	Eremothecium	Eremothecium gossypii	AUUGGCGCAAUCCAGCAGCGGUUGUCCAGU	703	28.8157		CGUCUCUUCUGCCCGAAGCGCAGUCAGGUG	821	27.588			NC_005784.3	Saccharomycetaceae	Eremothecium gossypii	729957	729066	A	T	G	A	…	C	T	G	C	T	G	…	C	T	C	G	G	T	…	A	G	C	G	G	…	G	T	C	T	C	T
Saccharomycetes	Saccharomycetales	Saccharomycetaceae	Kluyveromyces	Kluyveromyces marxianus	CAUGGCGCAAUCCAGCAGUGAUUGUAACAU	880	30.9021		UUACUUAUCUGCCCGAAGCGCAGUCAAGUA	1204	24.0853			AP012214.1	Saccharomycetaceae	Kluyveromyces marxianus	652024	653295	A	T	G	G	…	T	T	G	C	A	A	…	T	C	C	A	A	T	…	A	G	T	G	A	…	T	A	C	T	T	A
Saccharomycetes	Saccharomycetales	Saccharomycetaceae	Kluyveromyces	Kluyveromyces lactis	CAUGGCGCAAUCCAGCAGUGAUUGUAACAU	790	30.9021		UUACUUCUCUGCCCGAAGCGCAGUCAAGUA	1087	23.3783			CR382126.1	Saccharomycetaceae	Kluyveromyces lactis	834211	833060	A	T	G	A	…	G	T	G	C	A	A	…	T	C	C	A	A	T	…	A	G	T	G	A	…	T	A	C	T	T	C
Saccharomycetes	Saccharomycetales	Saccharomycetaceae	Torulaspora	Torulaspora delbrueckii	AUUGGCGUAAUCCAGCCGUGAUUACAGCUA	484	30.2864		CACUUGUUCUGUCCGAAGCGCAGUCAAGUU	593	31.4116			HE616744.1	Saccharomycetaceae	Torulaspora delbrueckii	101031	101688	A	T	G	G	…	T	T	G	G	A	A	…	C	T	C	G	T	T	…	C	G	T	G	A	…	-	C	T	T	G	T
Saccharomycetes	Saccharomycetales	Saccharomycetaceae	Zygosaccharomyces	Zygosaccharomyces rouxii	AUUGGCGUAAUCCAGCAGUGAUUGCCGUAU	637	34.8092		AUCUUGUUCUGUCCGAAGCGCAGUCAAGCU	736	28.4336			CU928178.1	Saccharomycetaceae	Zygosaccharomyces rouxii	262929	263729	A	T	G	A	…	C	T	A	C	A	G	…	T	T	C	A	T	T	…	A	G	T	G	A	…	-	C	T	T	G	T
Saccharomycetes	Saccharomycetales	Saccharomycetaceae	Naumovozyma	Naumovozyma castellii	AUUGGCGUAAUCCAGCAGUGAUUACUAACC	955	35.4231		CACUUGUACUGUCCGAAGCGCAGUCAAGUU	1179	31.6987			HE576754.1	Saccharomycetaceae	Naumovozyma castellii	767394	768640	A	T	G	A	…	T	T	G	A	A	A	…	T	T	C	C	T	A	…	A	G	T	G	A	…	A	C	T	T	G	T
Saccharomycetes	Saccharomycetales	Saccharomycetaceae	Naumovozyma	Naumovozyma dairenensis	AUUGGCGUAAUCCAGCAGUGAUUACCAUAU	925	35.7778		GACUUGUACUGUCCGAAGCGCAGUCAAGUU	1340	26.967			HE580273.2	Saccharomycetaceae	Naumovozyma dairenensis	735232	736645	A	T	G	A	…	T	T	A	A	A	G	…	T	T	C	A	T	T	…	A	G	T	G	A	…	A	C	T	T	G	T
Saccharomycetes	Saccharomycetales	Saccharomycetaceae	Kazachstania	Kazachstania africana	AUUGGCGUAAUCCAGCCGCGAUUACCAAUU	769	30.0993		ACUUUGAUUUGUCUGAAGCGCAAUCAAGUU	907	29.8143			HE650823.1	Saccharomycetaceae	Kazachstania africana	713878	712904	A	T	G	T	…	T	T	A	A	A	A	…	T	T	C	A	T	A	…	C	G	C	G	A	…	-	T	T	T	G	A
Saccharomycetes	Saccharomycetales	Saccharomycetaceae	Kazachstania	Kazachstania naganishii	AGAUGCGUAAUCCAGAAGUGAUUACCACCU	760	29.6614		CAAUAAUAUUGCCAGAAGCGCAAUCAAACA	859	20.6694			HE978318.1	Saccharomycetaceae	Kazachstania naganishii	649456	650385	A	T	G	A	…	A	T	G	G	A	G	…	T	C	C	A	T	T	…	A	G	T	G	A	…	-	-	-	-	A	T
Saccharomycetes	Saccharomycetales	Saccharomycetaceae	Candida	Candida glabrata	UAAAGCGUAAUCCAGAAGAGAUUACUAACA	928	25.1435		ACCAUGACCUGCCUGAUGCGCAGGAACUUC	1307	18.1768			CR380957.2	Saccharomycetaceae	Candida glabrata	1225334	1223939	A	T	G	T	…	G	T	T	G	C	A	…	T	A	A	T	T	T	…	A	T	A	G	A	…	-	C	A	T	G	A
Saccharomycetes	Saccharomycetales	Trichomonascaceae	Sugiyamaella	Sugiyamaella lignohabitans	AGGCGCAUCAUCCAGCAGCGGUGAUGUGUG	1075	19.473		GUGAUGUGUGACCAGCAGCGUCUUCGGUUG	5	5.3347			CP014503.1	Trichomonascaceae	Sugiyamaella lignohabitans	250855	252218	A	T	G	G	…	T	C	T	G	A	C	…	C	T	C	C	T	A	…	A	G	C	G	G	…	-	T	T	C	A	C
Saccharomycetes	Saccharomycetales	Trichomonascaceae	Wickerhamiella	Wickerhamiella sorbophila	AGGCGCAUCAUCCAGCAGCGAUGAUGUCCC	823	27.4276		AAAUCGGUCGACCCGCAGCGUCGAUUGACG	948	14.1276			NDIQ01000021.1	Trichomonascaceae	Wickerhamiella sorbophila	2162360	2161237	A	T	G	C	…	G	T	T	C	A	A	…	T	A	T	T	G	C	…	A	G	C	G	A	…	-	T	T	C	G	G
Saccharomycetes	Saccharomycetales	Phaffomycetaceae	Wickerhamomyces	Wickerhamomyces ciferrii	AGUUGCGUAAUCCAGCAGUGAUUACAUGUC	787	27.766		UGCAACUUUAGCCCGAUGCGCCUUCAAAUU	950	16.8175			CAIF01000082.1	Phaffomycetaceae	Wickerhamomyces ciferrii	31007	32021	A	T	G	G	…	G	T	T	G	A	A	…	T	G	A	T	T	T	…	A	G	T	G	A	…	G	C	A	A	C	T
Saccharomycetes	Saccharomycetales	Phaffomycetaceae	Cyberlindnera	Cyberlindnera jadinii	AGUUGCGCAAUCCAGCAGUGAUUGCGGUUG	778	29.8488		ACACUGUGUCGUCAGAAGCUGUGAAAUCAG	418	5.8489			CDQK01000005.1	Phaffomycetaceae	Cyberlindnera jadinii	990756	991637	A	T	G	A	…	G	T	G	G	A	G	…	C	G	A	G	T	T	…	A	G	T	G	A	…	-	-	A	T	A	T
Saccharomycetes	Saccharomycetales	Ascoideaceae	Ascoidea	Ascoidea rubescens	GGUUGCAUAAUCCAGCAGUGAUUAUCAAUC	1267	27.4136		AUCGCAAUAGGCCCGCAGCGCCAGCUAAUA	1355	10.2678			KV454475.1	Ascoideaceae	Ascoidea rubescens	1832122	1830703	A	T	G	G	…	G	T	C	G	A	A	…	T	C	A	A	T	A	…	A	A	A	G	A	…	T	C	T	T	A	T
Saccharomycetes	Saccharomycetales	Debaryomycetaceae	Debaryomyces	Debaryomyces hansenii	UGGGGCAAAAUUCAGAAGAGAUUUUGUUGC	730	31.9798		CUCUUUUUUGGUCUGCAGCACCAAUCGUAC	1003	27.1161			CR382137.2	Debaryomycetaceae	Debaryomyces hansenii	532840	531614	A	T	G	G	…	G	T	T	G	A	A	…	T	T	T	A	T	T	…	G	G	T	G	G	…	G	T	T	C	A	T
Saccharomycetes	Saccharomycetales	Debaryomycetaceae	Meyerozyma	Meyerozyma guilliermondii	UGGGACAAAAUCCAGAAGAGAUUUUGUAUC	733	28.9677		CAACUUGGUGGUCUGCAGUGCCAUUUCAAG	1013	22.625			CH408157.1	Debaryomycetaceae	Meyerozyma guilliermondii	549640	548461	A	T	G	T	…	G	T	G	G	A	G	…	T	T	A	A	T	T	…	A	G	T	G	G	…	T	C	A	G	T	T
Saccharomycetes	Saccharomycetales	Debaryomycetaceae	Scheffersomyces	Scheffersomyces stipitis	UGGGGCAAAAUUCAGAAGUAAUUUUGUCAG	832	32.3713		CGAAUGAAUGGUCUGCAGCACCAGUCGUAC	1235	25.5811			CM000437.1	Debaryomycetaceae	Scheffersomyces stipitis	984544	983098	A	T	G	T	…	G	T	T	G	A	A	…	T	T	G	T	C	C	…	A	A	T	C	C	…	T	C	T	T	G	T
Saccharomycetes	Saccharomycetales	Debaryomycetaceae	Lodderomyces	Lodderomyces elongisporus	CGGGGCAAAAUUCAGCAGUAAUUUUGUCAC	1282	35.6718		UGUUCAUAUGGUCUGCAGCACCAUUUCAAG	2130	27.4926			CH981525.1	Debaryomycetaceae	Lodderomyces elongisporus	1676506	1674207	A	T	G	G	…	G	T	G	G	A	A	…	T	T	A	A	T	T	…	A	A	T	G	A	…	T	T	T	C	A	A
Saccharomycetes	Saccharomycetales	Debaryomycetaceae	Candida	Candida orthopsilosis	UGGGGCAAAAUUCAGCAGUAAUUUUGUCAA	1005	34.7959		UUUAUAUAUGGUCUGCAGCACCAUUUCAGG	1585	26.3371			HE681720.1	Debaryomycetaceae	Candida orthopsilosis	1071408	1073053	A	T	G	A	…	G	T	T	G	A	A	…	C	T	C	T	G	C	…	G	G	A	T	G	…	T	T	A	T	A	T
Saccharomycetes	Saccharomycetales	Debaryomycetaceae	Candida	Candida dubliniensis	CUAUAGCUGAUUUAGCAGCAAUCAGUCUAG	1027	15.4694		CAGUCUAGCAGCCAGCAGAGCCAAUAGAAU	1049	20.5815			NC_012860.1	Debaryomycetaceae	Candida dubliniensis	1324353	1323207	A	T	G	G	…	G	T	T	G	A	A	…	G	C	T	T	T	T	…	C	A	T	G	A	…	A	G	T	C	T	A
Saccharomycetes	Saccharomycetales	Debaryomycetaceae	Candida	Candida albicans	CUAUAGCUGAUUUAGCAGCAAUCAGUCUAG	1006	15.4694		AAUCAGUCUAGCCAGCAGAGCCAAUAGAAU	1025	22.8106			CP025158.1	Debaryomycetaceae	Candida albicans	1285260	1284138	A	T	G	G	…	G	T	T	G	A	A	…	G	C	T	T	T	T	…	C	A	T	G	A	…	-	T	C	A	G	T
Saccharomycetes	Saccharomycetales	Metschnikowiaceae	Candida	Candida haemulonii	UGGCGCAAAAUCCAGCAGCGAUUUUGUCUC	760	31.6193		UAACCGUUUGGUCCGCAGCACCAGUCGAUC	1045	25.6949			PKFO01000003.1	Metschnikowiaceae	Candida haemulonii	412428	411330	A	T	G	A	…	G	T	T	G	A	G	…	T	T	A	A	T	C	…	G	G	C	G	G	…	-	A	C	C	G	T
Saccharomycetes	Saccharomycetales	Metschnikowiaceae	Clavispora	Clavispora lusitaniae	UGGCGCAAAGUUCAGAAGUAAUUUUGCAUC	730	25.7619		ACAACUGUUGGUCUGCAGCACCAGUCGAGC	1018	23.0433			CH408079.1	Metschnikowiaceae	Clavispora lusitaniae	1036644	1037846	A	T	G	T	…	G	T	G	G	A	G	…	C	C	A	C	A	T	…	A	G	T	G	G	…	A	T	T	G	A	A
Saccharomycetes	Saccharomycetales	Pichiaceae	Ogataea	Ogataea polymorpha	AUAGCGUGCAUCAUCCAGUGAUGAUUGUAA	895	8.3021		UGUUAAGUUGGUCAGCAGCACCAUUAACAG	1072	23.7844			AECK01000002.1	Pichiaceae	Ogataea polymorpha	719002	717851	A	T	G	A	…	G	T	T	G	A	G	…	C	C	T	C	T	G	…	G	A	T	G	A	…	G	T	T	A	A	G
Saccharomycetes	Saccharomycetales	Pichiaceae	Ogataea	Ogataea parapolymorpha	GCGUGCAUCAUCCAGCAGUGAUGAUUGUAA	898	18.5493		UGUUAAGUUGGUCAGCAGCACCAUUAACAG	1075	23.7844			CM002305.1	Pichiaceae	Ogataea parapolymorpha	718745	717594	A	T	G	A	…	G	T	T	G	A	G	…	C	C	T	C	T	G	…	A	G	T	G	A	…	G	T	T	A	A	G
Saccharomycetes	Saccharomycetales	Phaffomycetaceae	Komagataella	Komagataella phaffii	GGUUGCAUCAUCCAGCAGUGAUGACGGAUU	841	20.205		AAGUUUCGUGGUCUGCAGCACCAUUUACCG	1163	17.54			FN392319.1	Phaffomycetaceae	Komagataella phaffii	1268884	1270120	A	T	G	C	…	G	T	T	G	A	A	…	T	T	C	T	T	A	…	A	G	T	G	A	…	A	G	T	T	T	C
Saccharomycetes	Saccharomycetales	Dipodascaceae	Yarrowia	Yarrowia lipolytica	GGGCGCGUCAUCCAGCAGUGAUGACUGUCG	718	21.9325		GCAACUACUGACCAGCAGCGUCGGCACAAG	747	8.3597			CR382128.1	Dipodascaceae	Yarrowia lipolytica	1703387	1702441	A	T	G	T	…	T	T	G	G	A	G	…	T	T	A	T	C	T	…	A	G	T	G	A	…	C	T	T	C	A	C
																			1	2	3	4	…	190	191	192	193	194	195	…	630	631	632	633	634	635	…	663	664	665	666	667	…	900	901	902	903	904	905
														Accession	Family	Species	Start site	End site		3' End of Exon 1															5' End of Intron
														NC_001138.5	Saccharomycetaceae	Saccharomyces cerevisiae	75179	76147		-	-	-	G	G	C	G	T	A	A	T	C	C	A	G	C	C	G	T	G	A	T	T	-	-	-	-	-	-	-
														CP020247.1	Saccharomycetaceae	Saccharomyces paradoxus	95579	96537		-	-	-	G	G	C	G	T	A	A	T	C	C	A	G	C	C	G	T	G	A	T	T	-	-	-	-	-	-	-
														NC_013083.1	Saccharomycetaceae	Lachancea thermotolerans	1602010	1601197		-	-	-	C	G	C	G	C	G	A	T	C	C	A	G	C	C	G	T	G	A	T	T	-	-	-	-	-	-	-
														NC_016449.1	Saccharomycetaceae	Eremothecium cymbalariae	1042313	1041237		-	-	-	G	G	C	G	C	A	A	T	C	C	A	G	C	C	G	A	G	A	T	T	-	-	-	-	-	-	-
														NC_005784.3	Saccharomycetaceae	Eremothecium gossypii	729957	729066		-	-	-	G	G	C	G	C	A	A	T	C	C	A	G	C	A	G	C	G	G	T	T	-	-	-	-	-	-	-
														AP012214.1	Saccharomycetaceae	Kluyveromyces marxianus	652024	653295		-	-	-	G	G	C	G	C	A	A	T	C	C	A	G	C	A	G	T	G	A	T	T	-	-	-	-	-	-	-
														CR382126.1	Saccharomycetaceae	Kluyveromyces lactis	834211	833060		-	-	-	G	G	C	G	C	A	A	T	C	C	A	G	C	A	G	T	G	A	T	T	-	-	-	-	-	-	-
														HE616744.1	Saccharomycetaceae	Torulaspora delbrueckii	101031	101688		-	-	-	G	G	C	G	T	A	A	T	C	C	A	G	C	C	G	T	G	A	T	T	-	-	-	-	-	-	-
														CU928178.1	Saccharomycetaceae	Zygosaccharomyces rouxii	262929	263729		-	-	-	G	G	C	G	T	A	A	T	C	C	A	G	C	A	G	T	G	A	T	T	-	-	-	-	-	-	-
														HE576754.1	Saccharomycetaceae	Naumovozyma castellii	767394	768640		-	-	-	G	G	C	G	T	A	A	T	C	C	A	G	C	A	G	T	G	A	T	T	-	-	-	-	-	-	-
														HE580273.2	Saccharomycetaceae	Naumovozyma dairenensis	735232	736645		-	-	-	G	G	C	G	T	A	A	T	C	C	A	G	C	A	G	T	G	A	T	T	-	-	-	-	-	-	-
														HE650823.1	Saccharomycetaceae	Kazachstania africana	713878	712904		-	-	-	G	G	C	G	T	A	A	T	C	C	A	G	C	C	G	C	G	A	T	T	-	-	-	-	-	-	-
														HE978318.1	Saccharomycetaceae	Kazachstania naganishii	649456	650385		A	G	A	T	G	C	G	T	A	A	T	C	C	A	G	A	A	G	T	G	A	T	T	-	-	-	-	-	-	-
														CR380957.2	Saccharomycetaceae	Candida glabrata	1225334	1223939		A	G	C	T	G	T	G	G	A	A	A	T	C	T	T	C	A	T	A	G	A	T	T	-	-	-	-	-	-	-
														CP014503.1	Trichomonascaceae	Sugiyamaella lignohabitans	250855	252218		A	G	G	C	G	C	A	T	C	A	T	C	C	A	G	C	A	G	C	G	G	T	G	-	-	-	-	-	-	-
														NDIQ01000021.1	Trichomonascaceae	Wickerhamiella sorbophila	2162360	2161237		A	G	G	C	G	C	A	T	C	A	T	C	C	A	G	C	A	G	C	G	A	T	G	-	-	-	-	-	-	-
														CAIF01000082.1	Phaffomycetaceae	Wickerhamomyces ciferrii	31007	32021		-	-	-	T	G	C	G	T	A	A	T	C	C	A	G	C	A	G	T	G	A	T	T	-	-	-	-	-	-	-
														CDQK01000005.1	Phaffomycetaceae	Cyberlindnera jadinii	990756	991637		-	-	-	T	G	C	G	C	A	A	T	C	C	A	G	C	A	G	T	G	A	T	T	-	-	-	-	-	-	-
														KV454475.1	Ascoideaceae	Ascoidea rubescens	1832122	1830703		T	C	C	T	T	C	A	T	T	T	T	C	T	A	T	C	A	A	A	G	A	C	C	-	-	-	-	-	-	-
														CR382137.2	Debaryomycetaceae	Debaryomyces hansenii	532840	531614		-	-	-	-	-	-	-	-	-	-	-	C	A	G	G	T	G	G	T	G	G	T	C	-	-	-	-	-	-	-
														CH408157.1	Debaryomycetaceae	Meyerozyma guilliermondii	549640	548461		-	-	-	-	-	-	-	-	-	-	-	-	A	G	G	G	A	G	T	G	G	T	T	-	-	-	-	-	-	-
														CM000437.1	Debaryomycetaceae	Scheffersomyces stipitis	984544	983098		A	G	C	T	A	C	A	T	G	G	T	C	C	A	G	A	A	A	T	C	C	T	G	-	-	-	-	-	-	-
														CH981525.1	Debaryomycetaceae	Lodderomyces elongisporus	1676506	1674207		T	T	T	G	T	T	C	T	C	T	T	T	A	C	G	C	A	A	T	G	A	T	T	G	G	A	G	A	T	G
														HE681720.1	Debaryomycetaceae	Candida orthopsilosis	1071408	1073053		A	A	T	T	G	C	T	T	T	A	A	T	T	T	G	T	G	G	A	T	G	T	T	-	-	-	-	-	-	-
														NC_012860.1	Debaryomycetaceae	Candida dubliniensis	1324353	1323207		-	-	-	A	C	C	A	C	T	T	T	C	A	T	T	C	C	A	T	G	A	T	T	-	-	-	-	-	-	-
														CP025158.1	Debaryomycetaceae	Candida albicans	1285260	1284138		-	-	-	A	C	C	A	C	T	T	T	C	A	T	T	C	C	A	T	G	A	T	T	-	-	-	-	-	-	-
														PKFO01000003.1	Metschnikowiaceae	Candida haemulonii	412428	411330		-	-	-	-	-	A	G	G	C	G	G	T	C	A	T	C	G	G	C	G	G	T	T	-	-	-	-	-	-	-
														CH408079.1	Metschnikowiaceae	Clavispora lusitaniae	1036644	1037846		T	C	T	G	G	T	A	T	A	T	C	T	T	G	C	T	A	G	T	G	G	G	C	-	-	-	-	-	-	-
														AECK01000002.1	Pichiaceae	Ogataea polymorpha	719002	717851		-	-	-	T	G	C	A	T	C	A	T	C	C	A	G	T	G	A	T	G	A	T	T	-	-	-	-	-	-	-
														CM002305.1	Pichiaceae	Ogataea parapolymorpha	718745	717594		-	-	-	T	G	C	A	T	C	A	T	C	C	A	G	C	A	G	T	G	A	T	G	-	-	-	-	-	-	-
														FN392319.1	Phaffomycetaceae	Komagataella phaffii	1268884	1270120		G	G	T	T	G	C	A	T	C	A	T	C	C	A	G	C	A	G	T	G	A	T	G	-	-	-	-	-	-	-
														CR382128.1	Dipodascaceae	Yarrowia lipolytica	1703387	1702441		-	-	-	C	G	C	G	T	C	A	T	C	C	A	G	C	A	G	T	G	A	T	G	-	-	-	-	-	-	-
																							0.715	0.998	1	0.966	0.96	0.74	0.982	1	1	1	0.997	1	0.989	0.732	0.985	0.964	1	0.999	1	0.92
[truncated: 12 more columns]

## Sheet: species IRE1 gene ID
Accession	Species	IRE1 Gene ID
NC_001138.5	Saccharomyces cerevisiae	856478
CP020247.1	Saccharomyces paradoxus	54631058
NC_013083.1	Lachancea thermotolerans	8291797
NC_016449.1	Eremothecium cymbalariae	11469898
NC_005784.3	Eremothecium gossypii	4620551
AP012214.1	Kluyveromyces marxianus	34716964
CR382126.1	Kluyveromyces lactis	2893599
HE616744.1	Torulaspora delbrueckii	11503904
CU928178.1	Zygosaccharomyces rouxii	8204148
HE576754.1	Naumovozyma castellii	11528876
HE580273.2	Naumovozyma dairenensis	11496784
HE650823.1	Kazachstania africana	13882526
HE978318.1	Kazachstania naganishii	34524534
CR380957.2	Candida glabrata	2887705
CP014503.1	Sugiyamaella lignohabitans	30035357
NDIQ01000021.1	Wickerhamiella sorbophila	36516293
CAIF01000082.1	Wickerhamomyces ciferrii	23463691
CDQK01000005.1	Cyberlindnera jadinii	30989973
KV454475.1	Ascoidea rubescens	30963334
CR382137.2	Debaryomyces hansenii	2904053
CH408157.1	Meyerozyma guilliermondii	5127165
CM000437.1	Scheffersomyces stipitis	4840136
CH981525.1	Lodderomyces elongisporus	5235836
HE681720.1	Candida orthopsilosis	14537994
NC_012860.1	Candida dubliniensis	8044942
CP025158.1	Candida albicans	3640726
PKFO01000003.1	Candida haemulonii	37010626
CH408079.1	Clavispora lusitaniae	8494945
AECK01000002.1	Ogataea polymorpha	N/A; identified in PMID: 26231645
CM002305.1	Ogataea parapolymorpha	25773912
FN392319.1	Komagataella phaffii	8200061
CR382128.1	Yarrowia lipolytica	2906229

## Sheet: Annotated HAC1 Sequences
	Legend							Degron nucleotide sequences	Length							Degron (in-frame codon sequences, in green are nucleotides from 3' end of exon 1)	Length
	Sequences in Fasta format							>Saccharomyces_cerevisiae								>Saccharomyces_cerevisiae
	Introns marked in bold							CCGTGATTACGATGACCAGGAAACTACAGTGA	32							GCCGTGATTACGATGACCAGGAAACTACAGTGA	33
	Proposed S. cerevisiae degron in purple.							>Saccharomyces_paradoxus								>Saccharomyces_paradoxus
	STOP1 in intron (if present) in green.							CCGTGATTACGATGACCAGGAAACTACAGTGA	32							GCCGTGATTACGATGACCAGGAAACTACAGTGA	33
	>Saccharomyces_cerevisiae							>Lachancea_thermotolerans								>Lachancea_thermotolerans
	ATGGAAATGACTGATTTTGAACTAACTAGTAATTCGCAATCGAACTTGGCTATCCCTACCAACTTCAAGT							CCGTGATTCGCCGCCTTCTTAGAGCATGA	29							GCCGTGATTCGCCGCCTTCTTAGAGCATGA	30
	CGACTCTGCCTCCAAGGAAAAGAGCCAAGACAAAAGAGGAAAAGGAACAGCGAAGGATCGAGCGTATTTT							>Eremothecium_cymbalariae								>Eremothecium_cymbalariae
	GAGAAACAGAAGAGCTGCTCACCAGAGCAGAGAGAAAAAAAGACTACATCTGCAGTATCTCGAGAGAAAA							CCGAGATTGTCCAGTGGAAAGAATGA	26							GCCGAGATTGTCCAGTGGAAAGAATGA	27
	TGTTCTCTTTTGGAAAATTTACTGAACAGCGTCAACCTTGAAAAACTGGCTGACCACGAAGACGCGTTGA							>Eremothecium_gossypii								>Eremothecium_gossypii
	CTTGCAGCCACGACGCTTTTGTTGCTTCTCTTGACGAGTACAGGGATTTCCAGAGCACGAGGGGCGCTTC							CAGCGGTTGTCCAGTGGAAGAGACGAGTGTGA	32							GCAGCGGTTGTCCAGTGGAAGAGACGAGTGTGA	33
	ACTGGACACCAGGGCCAGTTCGCACTCGTCGTCTGATACGTTCACACCTTCACCTCTGAACTGTACAATG							>Kluyveromyces_marxianus								>Kluyveromyces_marxianus
	GAGCCTGCGACTTTGTCGCCCAAGAGTATGCGCGATTCCGCGTCGGACCAAGAGACTTCATGGGAGCTGC							CAGTGATTGTAACATGA	17							GCAGTGATTGTAACATGA	18
	AGATGTTTAAGACGGAAAATGTACCAGAGTCGACGACGCTACCTGCCGTAGACAACAACAATTTGTTTGA							>Kluyveromyces_lactis								>Kluyveromyces_lactis
	TGCGGTGGCCTCGCCGTTGGCAGACCCACTCTGCGACGATATAGCGGGAAACAGTCTACCCTTTGACAAT							CAGTGATTGTAACATGA	17							GCAGTGATTGTAACATGA	18
	TCAATTGATCTTGACAATTGGCGTAATCCAGCCGTGATTACGATGACCAGGAAACTACAGTGAACAAGAA							>Torulaspora_delbrueckii								>Torulaspora_delbrueckii
	CACTAGCCCCAGCTTTTGCTTTCTGCTTTTTTTCTTTTTTTTTTTTTTTAGTCGTGGTTCTCTGATGGGG							CCGTGATTACAGCTACAACAGGCATAGTTGTGAGATGA	38							GCCGTGATTACAGCTACAACAGGCATAGTTGTGAGATGA	39
	GAGGAGCCGGTTAAAGTACCTTCAAAAGCAGAATGCAGGGTTATTGGAAGCTTTCTTTTTTTCTTTTATG							>Zygosaccharomyces_rouxii								>Zygosaccharomyces_rouxii
	CTAGTTTTTCCTGAACAAATAGAGCCATTCTTTTCTTATTACTAAGAAATGGACGGCTTGCTTGTACTGT							CAGTGATTGCCGTATCGTAA	20							GCAGTGATTGCCGTATCGTAA	21
	CCGAAGCGCAGTCAGGTTTGAATTCATTTGAATTGAATGATTTCTTCATCACTTCATGA							>Naumovozyma_castellii								>Naumovozyma_castellii
								CAGTGATTACTAACCTATGA	20							GCAGTGATTACTAACCTATGA	21
	>Saccharomyces_paradoxus							>Naumovozyma_dairenensis								>Naumovozyma_dairenensis
	ATGACTGATTTTGAACTAACTAGTAATTCGCAATCGAACTTGGCTATCCCTACCAACTTCAAGTCGACTC							CAGTGATTACCATATGA	17							GCAGTGATTACCATATGA	18
	TGCCCCCAAGGAAAAGAGCGAAGACAAAAGAGGAAAAGGAACAGCGAAGGATCGAGCGAATTTTGAGAAA							>Kazachstania_africana								>Kazachstania_africana
	CAGAAGAGCTGCTCACCAGAGTAGAGAGAAAAAGAGACTACATCTGCAATACCTCGAGAGGAAATGTTCT							CCGCGATTACCAATTAA	17							GCCGCGATTACCAATTAA	18
	CTTTTGGAAAATTTGCTGAACAGTGTCAACCTTGAAAAATTGGCTGACCACGAGGACGTGTTGACTTGTG							>Kazachstania_naganishii								>Kazachstania_naganishii
	GCCACGATGCTTTTGTTGCTTCTCTTGACGAGTATAGGGATTTCCAGAGCACGAGAGACGCCTCACTGGA							AAGTGATTACCACCTAA	17							GAAGTGATTACCACCTAA	18
	CGCCAGGGCCAGTTCGCACTCATCGTCTGATACGTTCACACCTTCACCTTTGAACTGTACAATGGAGCCT							>Candida_glabrata								>Candida_glabrata
	GCAACTTTGTCGCCCAAGAGTATGCGTGATTCTTCGTCGGACCAAGAGACTTCATGGGAACTGCAGATGT							AAGAGATTACTAACATAGTTATGGATGATAGTTTCATCAATTATTGA	47							GAAGAGATTACTAACATAGTTATGGATGATAGTTTCATCAATTATTGA	48
	TTAAGACGGAAAATATACCAGAATCCACGACGCTGCCTGCCGTAGACAACAACAATTTGTTTGATGCGGT							>Wickerhamiella_sorbophila								>Wickerhamiella_sorbophila
	GGCTTCGCCGTTGGCAGACCCGCTCTGCGACGATATAGCGGGAAACAGTCTACCCTTTGACAATTCAATT							CAGCGATGATGTCCCTACCACTCGCCTCACAACGGGAGCACGGTGTATGTGCCCCCACCCCTTTTTATTTGTCTAGAGCCCTTTTATCGTCATGA	95							GCAGCGATGATGTCCCTACCACTCGCCTCACAACGGGAGCACGGTGTATGTGCCCCCACCCCTTTTTATTTGTCTAGAGCCCTTTTATCGTCATGA	96
	GATCTTGACAATTGGCGTAATCCAGCCGTGATTACGATGACCAGGAAACTACAGTGA							>Wickerhamomyces_ciferrii								>Wickerhamomyces_ciferrii
	ACAAGAAGACCAGCCCCAATTTTTACTTTCTGCATTTTTTTTTTTTTTTTAGTCGTGGTTCTCTAAAGGGGGAGGAGCCGGTTAAAGTACCTTCACAAAAGCAGAATGCAAGAGTATTGGGAGCAGTTTGTTTTTTTTTCATGCTAGTTTTTTCCTGAACAAAAAGAGCCTTCTTTCCTTATTGTTAGGGAATAGGTGGCTTGCTTGTACTGTCCGAAGCGCAGTCAGGTTTGAATTCATTTGAATTAAACGATTTCTTTATCACTTCGTGA							CAGTGATTACATGTCAATTGAAGAAAATTAAGATTCATTAG	41							GCAGTGATTACATGTCAATTGAAGAAAATTAAGATTCATTAG	42
								>Debaryomyces_hansenii								>Debaryomyces_hansenii
	>Lachancea_thermotolerans							AAGAGATTTTGTTGCCAAGGAGTTACGATCATCAATGA	38							GAAGAGATTTTGTTGCCAAGGAGTTACGATCATCAATGA	39
	ATGAGCACAAGCATTAACGACATACCCGTTGATTTCAAATCGACGCTGCCCCCACGCAAAAGAGCGAAGA							>Meyerozyma_guilliermondii								>Meyerozyma_guilliermondii
	CTAAAGAGGAGAAAGAACAGAGACGTATTGAACGCATACTGAGAAATAGAAGAGCCGCACACCAAAGCAG							AAGAGATTTTGTATCCTAAGTTGTACGATCTGGTATCGTTAGCTGTGGAGTGA	53							GAAGAGATTTTGTATCCTAAGTTGTACGATCTGGTATCGTTAGCTGTGGAGTGA	54
	GGAAAAAAAGAGACTGCACCTGCAGCACCTTGAAAAAAAGGCTTGGTTGTTGGAACAAATCCTTGCGCAA							>Scheffersomyces_stipitis								>Scheffersomyces_stipitis
	GTCAAAGTGGAAGAACTCGTCAAGAATGACATGAATCTTCGAATCATGTATGACGAGTATCAAACACTAG							AAGTAATTTTGTCAGCCAACGGTTACTTACAGGGATTTGACGATACTGTAGCAGCGTCTATTCGTTGCTAG	71							GAAGTAATTTTGTCAGCCAACGGTTACTTACAGGGATTTGACGATACTGTAGCAGCGTCTATTCGTTGCTAG	72
	CGACGGAACCTGCGGCGGCTGATTCACCTTCCGGAGATCTTCTCCATGATCACATGCTGGATTCCCAAAA							>Lodderomyces_elongisporus								>Lodderomyces_elongisporus
	GACGCCGGAGTCCCTGGATGCATCTTCACACGTAAACTGCACCCCCGTGTCGCAGTCCGCGTTGATGTCG							CAGTAATTTTGTCACTTGAACAAGAACGGCAGCAGCCAATGAAAACTATGGTGGATATCTTGAATATTGAAAATCGAATACACCTGGCTATTACAGTATAA	101							GCAGTAATTTTGTCACTTGAACAAGAACGGCAGCAGCCAATGAAAACTATGGTGGATATCTTGAATATTGAAAATCGAATACACCTGGCTATTACAGTATAA	102
	TCGCCTTCTCCGGCGCTTGAGTCACCTTTGAGCCAACCTCAAGTCAAACGCGAGAGTGTCTCTGACGAGC							>Clavispora_lusitaniae								>Clavispora_lusitaniae
	CTTTCGAGGTGAGTTTGGCTCAACCAAACATGGAGTTCAATTTCGATAATAGCGTACCTGACGTCAATAA							AAGTAATTTTGCATCCTAGGTTGTTGATGGTGTAA	35							GAAGTAATTTTGCATCCTAGGTTGTTGATGGTGTAA	36
	CTGGAATCTTCTCCTCACAAACGATACTGAAAACCTAACGAGCTCGACCAACGAAGACGAGCCACCCGTT							>Ogataea_polymorpha								>Ogataea_polymorpha
	TTTGACATGACTGATAATTCCTGGGCCCTTGACCCTACGCGCGATCCAGCCGTGATTCGCCGCCTTCTTA							CAGTGATGATTGTAAAGTTATGA	23							CCAGTGATGATTGTAAAGTTATGA	24
	GAGCATGAGAAGTGGAAACATTTCGAGAAATTGCGATAGTGAGAGTTTTCCCCCGCCCTAACCGAACACCTTAAGTGGTTGTTTGGTTTATCCCCTGTTCCGCCTGACCAGTGA							>Ogataea_parapolymorpha								>Ogataea_parapolymorpha
								GTGCATCATCCAGCAGTGATGATTGTAAAGTTATGA	36							GTGCATCATCCAGCAGTGATGATTGTAAAGTTATGA	36
	>Eremothecium_cymbalariae							>Komagataella_phaffii								>Komagataella_phaffii
	ATGAGCCATACAGTTAACGATATACCAGCCAATTTTAAGTCGACGCTTCCCCCAAGGAAGCGGGCCAAGA							CAGTGATGACGGATTCATCTTTACACATTACAGCAGGCTCCATCGGCTTTTTCTCTTTGATTGGGGGGGGGGAAAGTTCTGTAGCAGGGAGGCGCAGTTCAGTTGGCACATATCAGTTGACATGCATAGCGATCAGGTGA	140							GCAGTGATGACGGATTCATCTTTACACATTACAGCAGGCTCCATCGGCTTTTTCTCTTTGATTGGGGGGGGGGAAAGTTCTGTAGCAGGGAGGCGCAGTTCAGTTGGCACATATCAGTTGACATGCATAGCGATCAGGTGA	141
	CACAAGAAGAGAAGGAGCAGAGGAGGATCGAAAGGATTCTTAGAAATAGGAAGGCGGCTCATCAGTCGCG
	CGAGAAGAAGAGACTTCATCTCATGTATTTAGAGAGGAAATGTTCTTTGTTGGAGAGGATAATGTCTCAT
	GTTAATCTAGGTCAGCTTGTAGAGTCTACAGGCGATCCGGAATTACGCAGAGCTGTTACTGAGTACGAGG
	CGGTTGTCAAGGCCGACCCTTCTACGTCGCCCGAGGCCAATGCCTCCTTCTCAGGTTCAGTGGAAGACAA
	CGACAATTTGGAAAGATATGAGAAGGACGCGAATATTGAAAGTAGCAGTGCTTCCACTTCTGCCTTGTCT
	TCTGCGACCACTCCCATAGTGAAGAGTCCTAGTATTTCTGGAACTACTCCAGGGTCTCCATGCACTACTA
	TCGTTGGCGGTGAAAATTCACGTTTCGAGCGTCGCGATTTTATTATAGAAAATGCAAACGATGCGGTGAA
	ACCCGAATCCACTTCAACGGATTCCTATTCATACGTCGGCGGTGCCAACTATCACCACCCTTCATTTTCT
	GTATTCGAGGACTCGGACCCAAGAGTATTTTCCGGGAGCAAGGCTAACAATGAGTCTTGGAACCTATTGT
	TAACACAATCCCACAACTACCCATTAGGGGGTAGTAATATCTTCAAGGATGACATTAGCGAACCATTTGA
	GTTGACTGATAGTTCTTTGGACCTTGACCATTGGCGCAATCCAGCCGAGATTGTCCAGTGGAAAGAATGATACCGATTTTAATTTCTTTTACTAATGGAGATTTTTTGTTAGAAGCCCGCCAGGTTGTTCCATGTATGCGCATATTCTGGGTGTTCTGAAGTGTTTTTTAGTTTGAAAATCAACGTCTTAACGTCGACTGGAAGTAGAGCTCTCGGCGTTGATTTTTTTTGGTTTTTCGTTTTTGTTTCCTATAAAGCAAAGCAACTCATGGGGATGGGTATATCATCAGAACACTTTTGCAAGTAG
	>Eremothecium_gossypii
	ATGACAAGCCACACCGTGAACGACATCCCTGCGGACTTCAAGTCGACGCTGCCGCCCCGCAAGCGGGCCA
	AGACGCAGGAGGAGAAGGAGCAGCGGCGGATCGAGCGGATCCTGCGCAACCGCAAGGCGGCGCACCAGTC
	GCGCGAGAAGAAGCGGCTGCACCTGCTGTACCTGGAGCGCAAGTGCGCGCTGCTGGAGCGGATCGTGGCG
	CACGTGGACCTGGGCGCGCTGGTGGCGGCGCGCGGGGACGCGGCGCTGGGCCGGGCGGTCACGGAGTACG
	AGGCGGTGGCGCGCGAGGGCTCGGGCACGCCGTCGTTCGCGATCACGCTGGCGGACGAGCGCAGCGACAA
	GGACGAGGGCGCGGGGCTGTCGGCGGCGACGACGCCGAGCGTGAAGAGCCCCTGCGCGTCGGGCGCGACG
	CCGGGCTCGCCGTGCACGACGGTGGGCGAGGAGGCGTTCGGGCGCCGGGACTTCGTGCTGGAGGCGAAGC
	CGGAGCCGCTCGCGGCGGAGTCGTACTCGTACGGCGCGTTCGCGCCGGCGTACGAGGAGGGGCCGCGCGC
	GTTCGGCGGGCGGCCGGCCGCGAGCGAGTCGTGGAACCTGTTACTAACGCAGTCGCAGAACTACCCGTTG
	GGCGGCAGCAGTATCTTCAAGGACGACCTGAACGAGCCGTTCGAGTTGACTGATAGCTCGGTGGACTTTG
	ACCATTGGCGCAATCCAGCAGCGGTTGTCCAGTGGAAGAGACGAGTGTGAGCGCGCCGGGCGCCCGGGCA
	CGCAGTGCTCGCACCATGGGGATGGGGCGCGCCGCGGCGCGCGCTCGCCCTCGTCTCTTCTGCCCGAAGCGCAGTCAGGTGTTTTACCACTGGAGCTAGAAGATTTCATCTCGATGGATTGA
	>Kluyveromyces_marxianus
	ATGGCAGGAAAAAACAGTGTGTGTGATATTCCAGCGGATTTTAAACCCATTTTGCCACCTCGCAAACGAGCAAGAACACAAGAGGAGAAGGAGCAAAGGAGGATCGAAAGGATTT
	TGCGTAACCGTAGGGCTGCTCACCAATCTCGTGAGAAGAAACGGTTGCATTTGCAACACTTGGAAGAGAAGTGTCACTTGTTGGAAC
	GTATTTTGAAGACAGTTGACATTGAAAAGTTGAGTTTGAAGGATGCAAAGCTTGGCGGAATGGTTAATAGGTGGAAGGAGTTAGACTGTCAAACACAGTCGTATAACGCGGCCGCAAAACAGGAAATGGATTCGGCTATGCGTTCTCCAGAAAGCTTAACATCATCCAGT
	CCGGAACACAAGGAAAACCTTTTGAGCTGCACAACGAACTCTTTGGACGTTTCTGCTGGGTCAGTTTTATCCAGTGGTCCTGTATCAACAGAGGAAATGAGCTCCACTTCTCCCTTTGTTCTACCGTTTGAAGAAAATGGC
	TGCTCTGTTCTTGATGAAGCAGAGAATAGCTCTATCAGTAATAGTGGTAACGCTGATATTCTAGGACAGAACTACTACCAGTTGACTTCGACCCCATTCGTGAAGGTAGAAGATGACTACTCAGTGTTCGTCGGAGGAGAGCTTAATGGCAACCAACATATTGCC
	GAAGAAAGTCTTATAGATACCAACCCTGTTGTTCTATTTGACAACCACAACACCACCACCACCACCAACAACAACATTAACAAAAATGTTGCTTCAGAAACAAATGAGGGATGGAACCTTCTGTTAACCTCATCACCGGAACTGAAACCAGAACTGGCTGATTCTGAGTCATTTGATCTTGTAGATCCAATTGGCCTTGACACATGGCGCAAT
	CCAGCAGTGATTGTAACATGAAAAGTTTATCGTCCTTAACGAGAATAAGTAACAACACCAACGAATGAGAAAAGAGAGAGAAACAAACCGGATAGCTGTCAGTATATTGCTACTGCAGTTTATATCACACACACTGTACCACGTGTTGTAAAATTTACACAATGCGTGGTTAAAGACCATTTCTGTACCGTCTCACAAACATAAATCAGGAACAAATTATCTCTCCCTTTCTCTCTCTCCCTCTCTCTTTTGTTGATGTTCGTATTCGAAGGATCGTGCTAGCTACAAAGCACTTTTCCGAACCTAGGACTTTTTACTTATCTGCCCGAAGCGCAGTCAAGTATGTTAGCCGTGGATTTTAATGATCTCATGGAATCATAA
	>Kluyveromyces_lactis
	ATGACAGGAAAAAACAGCGTGAGTGATATTCCAGTGAACTTTAAGCCCACATTACCACCAAGGAAACGGG
	CAAAGACTCAGGAAGAGAAGGAGCAGAGAAGGATCGAGAGAATTTTGCGTAACCGTAGGGCTGCACATCA
	ATCTCGTGAGAAGAAACGTTTGCATGTGCAACGGTTGGAAGAGAAATGTCATCTATTGGAAGGCATTTTG
	AAAATGGTTGATTTGGATATTTTGAGTGAGAATAACGCGAAGCTTAGCGGGATGGTTGAACAATGGAGAG
	AAATGCAAGTCAGTGATTCTGGAAGTATTTCTTCTCATGACAGTAACACCGGGATGCTAGACTCTCCAGA
	GAGTCTAACGTCTAGTCCTGATAAGAAGGACCATTATTCTCATTCAAGTCATTCGACATCAATAAGTAGT
	TCTTCATCCTCTTCTTCTCCTTCGAATCTACCGCATGGAATGGTAACTGACAATGGTATGCTTGACGAAG
	ATAACAATTCTTTGAATTACATCTTGGGACAACAGAATTACCAACTATCATCTACTCCTGTGGTAAAGCT
	CGAAGAAGACCATTCGATGCTTTTAGAAAATAATGGCGATGCTGATCTAAACGATGTGGGAATTTCCTTC
	ATCGCTGAAGATGGTACCAACAGCGACAACAAAAATATAGATATGAGAAACCAGGAAACTGGCGAAGGTT
	GGAACCTCTTGTTGACGGTACCTCCTGAACTAAACTCCGACTTGTCTGAACTTGAACCATCAGATATAAT
	AAGTCCAATCGGCCTTGACACATGGCGCAATCCAGCAGTGATTGTAACATGAAAAGTATACGATACTCAG
	CATATACCAGGACACAGACACTTATGCGAAAGAAGAGAAGAGACATGATCACCACGTTGTATCCAGTCAA
	TAATCAGTCAAATCTAGCCGTCTCACAGCTAATACAAGCTCCTTTATTCCTCTCTCATTTCTCTTCTTTC
	CCAGTTTGCCCTTTTCAAGGGTCAAACACCTGTGTGTGTGTTTTTGCCAAATGTTAAGAGATAATATCAC
	AAGCGTGATGTCTTTACATTGTATATGCGAGTATTTTTTACTTCTCTGCCCGAAGCGCAGTCAAGTATGTTAGCCGTGGACTTTGACGATCTTATGGATTAG
	>Torulaspora_delbrueckii
	ATGGCCAGCGACAGTTTACAGATACCTACAGATTTCAAGACCAGTTTACCTCCAAGAAAACGGGCTAGAA
	CTCAGGAGGAGAAAGAACAAAGGCGTATTGAGAGAATCCTAAGGAACCGCAAGGCCGCACATCACAGTAG
	AGAGAAGAAAAGGGCTCATTTGGAAGAACTAGAGCACAAATGTGAAGTGATGGAGCGACTGCTGGCCAGT
	ATTGACGATCTTGATGCTGTTGTCGGAGACAACGGCCGAGAATCGCTACTAGAGTATAGGAATCTTATGG
	GGAATGGCTTTCAGACGGGCCAGTCGTCGCCTGTGGCGGCTCTAACGCCTGTCAGCCTGGTTAAAGACGA
	AGAGGATCAAAATCGCAGCTGGGATCTGCTTTTGAGCAGGTCTCAGGAAGTCGAACCACAAGTAGAACCT
	CTAACTTTAACCACTCCTCCAGAATGGTTTACCGGAAATGATAACAGCTCGTTTGAATTCGACGATTGGC
	GTAATCCAGCCGTGATTACAGCTACAACAGGCATAGTTGTGAGATGAAGAACAAAATATCCGTGTGTCTC
	CCACGTCCTTCCACACCTCAACTACAACTTATGCACTTGTTCTGTCCGAAGCGCAGTCAAGTTTAAATTCCTTCGAGTCTACGTCATTCCTGGTATAA
	>Zygosaccharomyces_rouxii
	ATGAGTGAAGATCTAGTCATACCAAGTGATTTCAAATCCACATTACCACCAAGAAAGAGGGCTAGAACCC
	AGGAGGAGAAAGAACAGAGAAAAATTGAGAGAATTCTCAGAAACAGGAGGGCCGCCCATCAGAGTAGAGA
	GAAAAAAAGAGTTCACCTACAGAGATTAGAACAGAAATGTAAATTGATGGAATCTCTGTTAGGTAGAATT
	GATGATTTGGACGGGTTGATCAGAGATAAAAAAGGCAAAGATTTGTTGAAACAATACAGATCTTTTGCCG
	CCTCTGACGACGAAGACGAATACGAGAACGAAAATCAAAACGGCTCTTGCGACAAGGAAGAAACACCATC
	TTCCGGTATCAGTAGCGAGAGTGTTAGTTCGGTAAAGTCTGAGTCTGAAGCAGGACTGGTTCAGCTTCAG
	ACTCCTGAAAACTATAAGGTTGAAGAAGATACTGGTATCTCTGAATTTGCGGCCCCTACCGATTTGACTC
	CTGTGAGTTTCGTCAATGAAGATCCAAAAAGTTTCAATTTGGTTCTAACGAATAATGGCGACTCTGACAC
	CTTGGCACCATCCCAACCACTACAACCAGTTTGGTTAGGAGTGGAGGACGACGACGACGGTTCATTTGAA
	TTTGACGATTGGCGTAATCCAGCAGTGATTGCCGTATCGTAAAGATGCATTTCATCATTATTATTGCTAT
	CACTTGGTATTGACTTTTCACTCATTTCTTCCTTCCATCTTGTTCTGTCCGAAGCGCAGTCAAGCTTGATGTCATTTGAACCAACGTCGTTCTTAACCTAA
	>Naumovozyma_castellii
	ATGAGTATCACTAGCACCAACCATATTAATACCTCAGCCTCCACCCCTGCCCCCAACGACTCCGTAGAGA
	TCCCCACCGATTTCAAATCCACTCTGCCCCCTCGCAAGAGAGCCAAGACAAAGGAAGAGAAGGAACAGAG
	AAGAATCGAAAGAATCTTGAGAAATAGGAAAGCCGCTCATCAAAGTAGGGAGAAGAAAAGGTTGCATTTG
	AAATTCCTAGAACAGAAATGCAGCATCATGGAAAGAATACTCGCTCATATCACCGACGATCAATTGTATC
	AATTGATAGGAAATGACAAAGCGGGCGTCTCTCTCATGGAAGAATATCATTCCATCTTGAATACCGATGA
	CGAAACGGAGTTCGTTAACAATTTCAATTCTAACGTGACTCCATCAGCAACCACTTTCAACACTTCTTCG
	TCTTCACCTTCTCCCTCGGAAAAATCTAACACTACTGATGCAGGTAATCTTGACATTGTTAACGTCAAGA
	ATGAAGAACTGGAAACGGATTTCAAATTCCAAGTGATTCCCTCCGTTACGGATACGGTTCCCAGACAAGC
	AAATACAAGATTAAGTGGTGTCCCTCAATCTCAATCTCAATCAGACTCCAACTCAGATTCTCCATGTAGT
	GTAATGTCCCCCGTTTCCAACATAACGATGGATGATGAATTGTTTTTCGAAAAGACAAGCTACTACAAAT
	CTGCTAACAACATCTCTACTTCCGTCTCCTTTAATTCTTCTCCCTTACAAAAGCAAGATTCGAATGGAAG
	TTGGGACCTATTAATGAATAGAAATGATTCTTTATTAAAGGACGCTTTAGAACCAGCTTATGAATACCAA
	TATGATACCACTGATCATTTAAGAGTAATTGACATGGACGAATTAACGAAAACAAAAATGCCAATGTTCT
	CAACAAATAATAATAATAATAACGACGGTTCCTACGATCTTGACAATTGGCGTAATCCAGCAGTGATTAC
	TAACCTATGAATAAGTTATAGCATGCTTTTTTTCGTAGCAGAGTAAAATTACGTGTTTTTTTTTTTTGAA
	GCGAATTTAAATATGGTTGCTAGTGATATGCGCACATTGATTCTACCTTATTTATTTCTCCTGGCTGAGG
	TTATAATTCTCCTTCAAAAAAACACCCTTTTTCTCTGTTATTCAATCAATCATCCTATACACTTGTACTG
	TCCGAAGCGCAGTCAAGTTTAATGACGTTTGAACCAAACGATTTCATCACTATGTGA
	>Naumovozyma_dairenensis
	ATGAGCAACAATATCATTAATCCAACTGCATTCAATGCTCCTATTGAAATCCCAACTGATTTCAAATCAACGCTTCCACCTCGTAAAAGAGCTAAGACTAAAGAAGAAAAAGAACAAAGAAGGATCGAAAGAATACTTCGAAACAGGAAAGCTGCTCATCAAAGTAGAGAAAAGAAAAGATTGCATTTAAAGTTTCTTGAACAAAAATGCCAAATCATGGAAAACCTATTATCTAGAATTGATGCTGATGTTTTACAAAACTTGGTTGCTACAGACAGCACCGGTACTTCTATCTTAGAAGAATATAATAACATATTAAACACCACTGATGAAAGTTATGTAGAAGATAAACTAAATCCTTCCTCTTCAAGCTCGTCACCTTCAGCTACCGTAAATAAT…
	>Kazachstania_africana
	ATGTCCACTATTAATACTACTACAACAATCATTGATATTCCAAAAGATTTTAAATCAACTTTACCACCAAGAAAAAGAGCAAAGACAAAGGAAGAAAAAGAACAAAGAAGAATAGAAAGAATTTTAAGAAATAGGAAAGCTGCTCATCAGAGTAGAGAAAAGAAAAGATTACATTTAAAATTCTTAGAATATAAATGTGATTTAATGGAATCTTTATTAACTGATATTGATTTATTAACAATTTTTAAAGATGATGAATCAAAATTAGAAAAAGTTAATGAATATCTTTCAATGAAAGATTCAAAAGATGTCATTGAAAATGAAATTAGTTTCATTAAAAATAAAGATCCTTCACTAATTGATTCGCAGGAAGAAGATGATGATGAAAATCATCATCAT…
	>Kazachstania_naganishii
	ATGACCAGCGACAACCACGACAACAACACACCAGTTCAAGTGAAGGGGGAGCCTCAGGAGCAGCTGTCCGTGCAGCTGCTCTTGGGGGACGCGGGCGAGTTCAAGTGCTCGCTGCCCCCACGGAAGAGGGCGCGGACCTCGGAGGAGAAGGAACAGCGCCGCGTGGAGAGGATTATGAGGAACAGGAGGGCCGCAAGGCAGTCCAGGGAGAGGAAGCGGAGGCACATGGAGTTTCTAGAGCGGAAGTGTGCGCTCCTAGAGTGTATCCTGCAAAGCGTGGACGCGGAGAAGTTGTTGCCACGGGGAAAAAAGCATTTGTGGACGGATTTGAAACAGTTACAAGAAAATACAGAGGGCGGAGAACTTCTCGAGAGGGATCTTGGCGATGATGATATCATC…
	>Candida_glabrata
	ATGTCAGAATTTTCAGAAATGATTCCACAAAACGCTGAAGATCAACTAATCGCTGCTAAAAACACTTTGG
	CTTTCGAAACTTGGATGCCTCCAAGAAAGAGAGCTAAAACCAAAGAGGAAAAAGAGATTCGTAAAATCCA
	AAGAATATTGAGAAATAGAAAAGCTGCTCAGAAGTCTAGAGACAGAAAACGCAATTATGTTGCAAACCTT
	GAAAAAAAATGCAACACAATGAAAGTCGTCCTGGACCAGCTTCAATCTAAAATTGATATCAAGTCAATGC
	TGATTGATCCCAGTGTATGGGATACTTATATCAACATGGAACAAGATGACGAGATGTCCTTTAGTTCAAC
	AGATGTACCATCTTCTACTACCGAAATATCTTCTACCTTAGCAGCCGAATGGGCTGTAGATGTACATGCT
	GCTGAAGACGATGTTGACAACAGAGAATACATTTCTTCAATGATTCAGAAGAAGTCAACAAAGTTCGGTT
	CGATTGGGAGTGATGTAACATCAACCCCAGTCAGACCTAGATCTATAGAACAGATGACACCATTGACCGC
	ATCTACTTCATCGAGTACATGCATGTCCGCTTACATCAGTGCTTCCGACAATGAAGTTGATAAAAGACAA
	ACAATCACCAATACACCATTGTCTTCTGCTTCATCAACGCCAAATAAGTACGATCTAAGAATTAATCAGG
	GAAAGAATATGTCGCAATCACTTGTGCAAAATTTATTCAATCCTGCTGAATGGCCATCTCTACTAAGCAA
	CGAAAACTGTGTTCCATTCTTAATGGGAGATCTTGACAGTTTTAAAAATGACGATAGTTTTGAATTAGCA
	ATACCCTGCGAGTTTGATCATACAAATTCCACATTGACTGCACCTCAACAGGTTGGTCGCAGCACGAACA
	GTTTGTTTGTCGAAGACTTAAAGCGTAATCCAGAAGAGATTACTAACATAGTTATGGATGATAGTTTCAT
	CAATTATTGAACTTTCCATATATTGTGGTCAATAATTAAGAGAACTGTTATAAGAAAGAATAAGATTTTG
	ATATCTTCAGAAGATATTACCCAGTACAGTATGTTCTTAGCGGGCTAGGAATAATTTTTTTTTTAATATA
	TCACTGAAGCTGTGGAAATCTTCATAGATTATCAAACACGATTAGTTATAATTCCCAGAAACATCTTTCC
	AAATGTAGTCACGTAATGTACAGACACACACTCACAAAGGCTCTACTAAATTTAACTGCTTGGAAAGATA
	GTGTTCTTGTTTATCTTATAACTAACACTTTATTGTTTATTTTTTCAACCATGACCTGCCTGATGCGCAG
	GAACTTCCAAACAAACAAGTTGATGCATTTGAACTATTACCTGCATACACCTTCTCTTCCACATGA
	>Sugiyamaella_lignohabitans
	ATGGTTGTTGTTAAATCGGAGCCAAAAGATTTGTATTTGTTCTCGGATGAGTCTCTCCAATATGGGGATGATACGTTGATTGATGACAAGGATGCTTTGAATGACGATGAAGATAATATGAATGAGACGGATGAACTCCAAGATCAAGATTGTTCGTTGTCTGACCGTCAGATGAGCGAAGAGCATGACTTGGACGATTCGGATATGGTTACCACCGAGAGTATTGATGCCGCAACTGGTTTGACCATCACTACTACTGTTGGTTCTGGTGCTAATAAGCGCAA
	GGAAGTCATGACTTTGCCCCTCCCCCCTGGTTCGCTTCCTCCTCGTAAGCGTGCTAAGACCAAGGACGAGAAGGAACAACGTCGTATTGAACGTATTATGAGAAACAGACAGGCGGCACATGCGTCTCGTGAAAAGAAGCGAAAACATGTTGAAGAACTTGAAAAGAAGTGTGTTGTTTTGACTAGTGAGAATGAACAACTTCAACAAAACATGCGTCAAATGAAGGAATCCCAAGTACAAATGTTGGAGCAACATTATCTGTTGATGGCCAAGGTCCAGCAACTTCAAAATGTTCTCAAGACTGCCAAGACTACTGGCGATTTGAGTGTATTGGATAGTGCCGACTTCACTGTTAGTCTTCCTTCGATGCCAACTGCTACTTTACTTAGCCAAGGCTC…
	CAGTAAAGGAAGAAGAATGTACCTCACCAGAAGCATTGCTTTTGAGTAATGTCATCACGACAGCTCCTAGCTTGTCCAACTCCCCACTTCAATCTGATAATCTCGATTTCGACGACTCATCAAATGAATCAACAATCTCGACCCCTCCGTCTCACAA
	TACCTATATCAAACAAGAATTGTTCGAGGACGACAAAGACTCCTACAACTTTGAAAACTCCAACCAGGCGCATCATCCAG
	CAGCGGTGATGTGTGACCAGCAGCGTCTTCGGTTGACGAAGTTTTCTCCTCTGTCGGAGTCTCTTCCTCAGTCAATAACGGTTTGAATTCATCCCTTCCTAGAAAAGTCAACTTCCAACGTGATTCGTTTATTATTTCACTGGATGATGTCTTGGAGGATGGTATTTGTGGTGACTTCACTCTATTCAACGACCGAACCGGCACTAACAATGCCGATGAAGTTGGCTCTTATGAACCACTGGTGTCGAATTTGTATGCTGGAATAACCTTGTAA
	>Wickerhamiella_sorbophila
	ATGCAAAATAGTCACGAGTCTAAACCTGCTGCTCTGGATGAGGCGAGCGGTGCGGTCACGGTCACGACAG
	AGACTAGCGGTGGCGAGGAGGAGTCCTACAGCGGATGCCCCTCGCCAGCCGAAAGTATTAATGAGCTGGA
	AAATGGAGGTGTTCAAATCACAACCACAGTTGGCAACGGTTCGAACAAGCGCACTCAAGTGATGACGATG
	CCGTTGCCACCCGGAACCCTCCCCCCCCGGAAGCGGGCACGTACAAAGGACGAAAAGGAACAGCGTCGGA
	TTGAGCGTATTATGCGCAACCGTCAGGCCGCTCATGCTTCGCGCGAGAAAAAGCGCAAGCACGTAGAGGA
	CCTCGAAAACCGCTGCAAAGATCTTACCAGCCGGTCGCAGGAGCTTGAAGACAAGCTCAAGCAGACTCAG
	CGTTGCCAGATGCAGACCCAGGAGCAATTTTGCATCCTGCGTAGTCAACTCGAACAACTTGAGGCTGCTG
	TGCAGCTGGCCAAGACCTCTGGTGACCTTTCCGTCCTTGATACCCTGCCAACAGAGGTTAGCGGTTCTTC
	CACCTCGCTCACTACTGCTTTGCCCCTGGCGGGCTCCGATGTAGCAGTGACGGATGTCAAGGAAGAATGT
	GCTTCGCCTGAAGCTTTACAGCTCGGGCTCTCTGCACCTTCTCTGTCGCACTCGGCATCGAACTCTCCTG
	CCGTTTTCGACGATGAGCTGGCTGACTTTGACGGACTCGATCTGTCATTCAATGCCGGCAGTCAACCAAA
	CCATCTTCCTTTTGAATTGGTTGGTGATATTGCGTCCCTAGACAACTCCTCAAAGGCGCATCATCCAGCA
	GCGATGATGTCCCTACCACTCGCCTCACAACGGGAGCACGGTGTATGTGCCCCCACCCCTTTTTATTTGTCTAGAGCCCTTTTATCGTCATGATAATGACGTGCTCGCAAATCGGTCGACCCGCAGCGTCGATTGACGAGTTGTTGAAGG
	ACGCAAGCGCCCGAGCGGCAACTAGTGACCCCGACGCCACTGTACTGCCCTCGGCTAATTTCGGTGTCTC
	TGGAGACTTCACCCTGTTCAACGAGATTGATTTTACTGATTTTTCCATGAACAACTTCGCGTAA
	>Wickerhamomyces_ciferrii
	ATGGCTGAAACTACTGATATCCCAACTAATTTTAAAACTTCTTTGCCTCCAAGAAAGAGAGCTAAAACAAAAGAAGAAAAAGAACAACGTCGTGTTGAAAGAATCTTAAGAAATAGAAAAGCAGCTCATGCTTCAAGAGAGAAAAAGAGAAAACATGTTGAATTTTTGGAATCTTATGTTTTAGATTTAGAAAAACAATTACATTCTTTTAAAGAATTAAATGGTCATTTAATGGAATGTTATCAAGGTGGTAATGATAAAGTTGATTCATTAGTTGAAAAAATTCAAAATTTACCAGATTTAAATAAAAAAAGACATGATCATTTTATGGAAATTGATGCTGAAGATAATGAAGAAATTTCAGAAAATTCTTCAAAATTTTTACCAAAAACTCCAGAA…
	>Cyberlindnera_jadinii
	ATGAGCGAGGTTTCGATCCCAGCCAACTTTAAGACGTCTTTGCCGCCACGTAAAAGGGCAAAGACCAAGGAAGAGAAGGAGCAGCGCCGTATCGAGCGTATTCTCAGAAACAGAAAGGCTGCACATGCTTCGAGAGAGAAGAAGAGAAGACATGTGGAGTTTTTGGAGTCGTATGTTGTTGATCTGGAGAAGCAGATGCACCTGGTGAAGTTGTTGAACGAGGAGTTGCTGGGGAATTACACTGGCGGTAATTCCACCGTTGATGAGTTGTTGAAGAAAATTGCCGCGTTGCCTGATTTGAAGGAGTCCAAGCGCCAGCATGCCCATGACATTGAGAACGTTGGTGAATATCAGTGCTCTAACGATGTTGACATGGAGACCGATACGGCGGCCAACCTC…
	TTTATGAAGAAGGAGGATGAGTTCATCCTGCAGATACCCGACACCACAACCACTACCACCATTTCCGGTGATAAACTTGGCCTTGATGACTATCGTGTTATCACGAATGATGACGAGTTTGACTTTGTT
	CAGTGATTGCGGTTGAAGCATTGAATATTGTGCCACAAGTTTTGAAGCTGACCGAAGGATGGAGGTCCCATTATATCTGTGTTCTCTAA
	>Ascoidea_rubescens
	ATGGCCTCAAACAAAAACATAAACATTGATTTGCAGTTGCAACAAATCAAAACCGCCCTTCCTCCAAGAAAAAGAGCTAAGACTCAAGAGGAAAAAGAGCAGAGGCGTATTGAGCGAATTCTCAGAAACAGAAGAGCTGCTCATGCCTCCAGGGAGAAAAAGAGAAAACATGTCGAATTCCTAGAAAAATCTGTCAGCGATCTAGAGATTAATCTCAAAAATTCAAAATTCAGAGAACTAAAACTAATTCAATTAAACCAAAAGTTAATAGACAGAATCAAATCTCTCAACGGCTCCATCTCTGACATTGATACAAACATCCTAAACAACGATTACGATTCCTCAATCTTGCTAGACTCAATCATTTCTTCTTCAAACTCCACCTCTGCTGACTCCCCC…
	CAGTGATTATCAATCATCTTCATTCTAATCTATCTTCTTTAATTATCAAATTCATACCTCTCTTATTCATCTCATCGCAATAGGCCCGCAGCGCCAGCTAATAATTTTGATGTCGAAGATTTTTTATTATTTGATTAA
	>Debaryomyces_hansenii
	ATGGCCGATATTGTTGATAATTTGGAATCGGCGAATTTCAAATCGTCGCTCCCACCAAGGAAGAGAGCTA
	AAACTAAGGAAGAGAAGGAACAACGTCGTGTGGAGCGAATTCTCAGGAATAGAAGGGCAGCACATGCGTC
	GCGTGAAAAGAAGAGAAAGCACGTTGAATACTTGGAGAGCTATGTGTTGAAATTGGAAGACAACATGTCG
	AGGTTGCAGAGCAACTTTGATGGTGTATGTGGACAGATGTCGGCGAAACAGCTTGCAAAGATAGACATGC
	AAGAAATGGACGATTTGCAAGACTTGAAGGACAAGATTCACACCAATCTCAACGGGTCGCTTTTGGCGAA
	TGAGGGGGGAGACGACAATCTCGACGAAGAATTGACCCCACCGGCCGAGCAACCGGATACGAAGAGAAGA
	AAGCTTTCTTCGGCCAACAGCTGTAGTTCGTTGACTACAGACCTGACCGAGTCGGTCGAACAGGAACAAG
	TGTCGTCCGACAAGGTGAACCAGATACCACACATCAAAATGGAACCAAATAGTGATTCTAATGAATTGCT
	ATCGATAACGAACGAAAATGTTTACTACAACTATTTATCACCTATTTCGATTAATTCGCCTATCAATTCT
	CCTATTGATTTGACGTTGAAGAAATCGAGCGAAAACTTACCTCCATTATCATTAGCCAACAACGACGGTG
	ATATTGATTCTTTAAAGGTGTACGATCCTATGGGGCAAAATTCAGAAGAGATTTTGTTGCCAAGGAGTTA
	CGATCATCAATGAATGATTCTTGAAATGTTGATTGTTCTCTGCTTGTTTTTTGTAACATAGAGGCGAGGA
	ATTAACCGGAGCAGTATATTAATTTATTTTATATCCGCCAGGTGGTGGTCTAAATTAAATTAATATACGT
	GGAATCTCCACTTTCCTTGCCTGTTACATAAAATTCACAGCATTGAAGTAACATTCTTATTTCAATTGAA
	TGTATTTTATTGATTCCACGTAACTCTTTTTTGGTCTGCAGCACCAATCGTACCTACCTTTATAGAATCAAATCCAAATTCTGACGATGAATTGGATATTGGTAATGGCCAAGATTATCAAAGTAACATTGAACATTTTGATAGTTCATTTGATTCTTTATTAATACAACAAAATGATCATCATGATCCTTTAAACAGTATCGAAATGAGTGATTTAGTGAATATTGATGACTTTTTATCAATTTAA
	>Meyerozyma_guilliermondii
	ATGTCTGACGTTGTTGATTCGGTCTCGGAATCTAACCTCAAGTCGAGCTTGCCTCCAAGGAAGAGGGCAA
	AAACCAAGGAAGAAAAGGAACAACGCAGAGTAGAGAGAATTCTCAGGAACAGACGTGCAGCTCATGCTTC
	TCGTGAAAAGAAAAGGAAGCACGTGGAGTACTTGGAAAGTTACGTCGTCAAGTTGGAGCAAAACCTTTTC
	AAGCTTCAGTCAAACTTGGATAGAATCATGCCACTTTGTGACGAATCCAAGCTTCAGAGCGTTGAAATAA
	ATGAAATCGAGAACTTGCTGGATTTGAAAGAGAAAATACATGCAAATCTCAGCAGCACTACTTTTGGCTC
	CGATGATAATGAGAATTCTCGGTCAGCTTCTGCTGATGTGGAACCTCCATTCAAAAAACAAAGAGTGTAT
	TCTGAAGGAGATGAGCACGAGGCTGCAGAGGATGATGCCTCAGGCTACGATTCTCCTGTCAAATCTGAAC
	ACTCTGAGTCCAACGATAAGGAATTGTTGTCGGTCAACAAGGGCGATAATTCTTACTTCAACTACTTATC
	GCCCATTTCCATTAATTCCCCAATCAACAGCCCTATCGATTTGACCTTACAAAAATCGGATTCCAATATG
	CCATCATTCTCTTTGGATGATCCAAGTCACCAGAATGAATCGTCGATATCCCCGGTGTCCACTCCGGTAA
	GTCATGAACCTGAAACTTCTACTTTTGATGTTATGGGACAAAATCCAGAAGAGATTTTGTATCCTAAGTT
	GTACGATCTGGTATCGTTAGCTGTGGAGTGATGAAGTGGTTTAAAGTTCTCTGCTTGTCTGAGATGAATT
	TCGCTAATAGCGCATAGTGTGAGGAGCAGTATATTAATTTATGGTTGACCGCTAGGGAGTGGTTTGCCGT
	AAATTAATATACGTGGAATTTCTCCTAGCACTCATCTCCAGGTTTACAGCATCGAAGTAACTTTTTTCAT
	TTCACGCTTTCGCTAATGATTCCACGTATTTAGCAACTTGGTGGTCTGCAGTGCCATTTCAAGAAGAAGACTTTCAGTTCAAGGCTGAGGAAGATGACGGAATATCGTCGATACTAATGGGTAGATTTCAAGACTACGAAGTAGTCGTGGATAACGGTTTCTTAGATAATGGAGATCTTGATGAGTATTTGGTATTCTGA
	>Scheffersomyces_stipitis
	ATGTCCGATTTCGGGTCTTTTACCCCAAACACAACGCTGTCGATTCCGGATCCCACCACCTTCAAGTCGACCTTGCCTCCCAGAAAGAGAGCAAAGACGAAAGAAGAAAAGGAACAGAGACGTGTGGAACGTATCTTGCGTAACAGAAGAGCAGCACATGCGTCCCGTGAGAAGAAGAGAAAACATGTTGAATACTTGGAGTCGTACGTGTTGAAGTTGGAACAGAACTTGGCGTCTGCCCAGTCCAACTTTGACACCGTCCATCTGTTGTTGTCCGAACACCAGGTGACCCAGTTGGTGCTCCAGCCGTTGGAAGATGTTGACGACTTGAAAAACAAGATCCACATCAACCTCTCCTCGCTGGCTTCCAGATCGTCTTCGACCTCCAAAGATGAGGAC…
	>Lodderomyces_elongisporus
	ATGGAAGTAGTGGATACCACACCTGTCAATACCATTGACTCCTTACCTATAGACAATACAGCTACTACTC
	ACGCTTCTGTTTCTTCTTCTGCTTCTTCTTCTTCCGCTCCTGATTGTATGGCTGACATTGACCCTTCAAC
	ATTTAAAGCTGCTTTGCCTCCCAGAAAGAGGGCAAAGACACAGGAGGAGAAGGAACAACGCAAAATTGAA
	CGAATTTTGCGCAATCGGAGAGCAGCACACGCCTCTAGAGAAAAGAAGCGCAAACATGTGGAATATATGG
	AGGTTTACGTTGTTAAGTTGGAGGAGAATATCAAGCGACTCCAACTGACTTGTGACTGTTTGTTGCAAAA
	GTTGCCTGTTGAAGAACAAGGCAAGTTTTGTGTCGAGTTGGATGACTTGACCGAATTGAAGAATCAAATT
	CACTTGAATATGAAGAGTTCAAGAAGAGGCTGCAAGAAGGATTTACTGGAGTCTCTTGTTGACGAATTTG
	AAGAACACGACGATGAAGATGTTGATGTTGTTGATGCAAATGCAAATGCAAATGCAAATGAAAAGGATCA
	AGATCAGGATCACGATCAGGATCAAAACTCGAATGTGCTGAAGCAAGTGCCAGGCCAAGATAAGGGCAAG
	GCTGAAGTGCTGCTGCACACTAGAAGAGTTCAGCAGCTGGATACAGTTCCAGTGTTGAAGAAGAGAAGAT
	TATCAAGAGAAGCAGAGACTAAGGTCTCTTTTGCTCCACTGACTTCGAATTCTTTGACTACCACTTCTGT
	GGCTAAACACCCATCTCCACAACCGCCCGTACAAGTTAAAATTGAAACAATAACCACACCCTCAACTTCG
	TTGAAACCAGAGGTTGTTGATGACACATTTTTCAATTACCTTTCACCCATTTCGTTGAATTCATCAGCCA
	ACTCGCCAATGGATATAACATACACTCAAGCTTGTCCAAATACAGTAGCTGATCACCTCGAGCTCGACTT
	TGGTTTGGACAATTTTAAGCAAGATGAATATTTAGCAACTATAAACTCTGCTAATACAATATCATCATCT
	CCTTCATCATTACCACTGTCAGATTCAGCAATTGCGGAAAACAATACCAATGAGAGGAAAAACAATACTA
	CTAGAATAACAACTACAGCAATGAATCAAATGAAGTCACCATTATCAGTGACTGGCTCACATTTAGAAGA
	TGGAACAGTTGACTCACCAACCATGAATACCTTGTCCACATCAAACTCTGACTCACCTATATCGAATACT
	TCCAACTTGTCATTATATGAAACGGGGCAAAATTCAGCAGTAATTTTGTCACTTGAACAAGAACGGCAGC
	AGCCAATGAAAACTATGGTGGATATCTTGAATATTGAAAATCGAATACACCTGGCTATTACAGTATAAAG
	GTTTTTTCTTTTTAAAAATTTGTTTTTATCTGTTTTTTTAATCTTTTTTTGCTTTGGATTTTCCAAGGGG
	GAGAAAAAAAAAAGAACAAGAGAATTGTCCATACATTTACTTACTTTTTTCACTTAGGTCTACATATGCA
	CATTACACACAAACACATATCGATAGCGCTCTGCTTGTCGGGTTAATTTCAATCTGTCAATTGAGGTGTG
	CTTTGCATCGCACAAGTTTGTTCTCTTTACGCAATGATTGGAGATGCTAAAAAAAAGTGGTGATAAAAAG
	TAAAATTGATTTTGAAATTGAATCTAAAGCAAAAACAATGTTTTTGGTTTTTGGTTTTTGGTTTTTCAAA
	TTTTTTTTTTGTTAAAGAGCAGTATATTAATTTGGGAAAATATTTGATGCCAACTGTTTTCTGAAATTAA
	TATACGTGGAAATGTTCTTGACAAGAGAAGTTTTACGCTTTTTTTTTATCATTGCAATTTTTATCATATG
	GCCGTTGCGTTTGGATAATGCAAACTTGTGAAGCATAAGCCACTAATCGTGATTGGCGGTAGAGATTATA
	ACTACTGATTTATAGCATTGAAGCAAACTGTCCTTGTGTGTTTGTGTTTGTGTTTGTGCTTGCAATGTAT
	TTCTATGATGTTAGCAAGTACTTTTGGACGATTAGCTTCAATATTCAAGATTATTTTCCACGTACATTTA
	TAAAGTTTTTCAAACTGCTCGCTTTGCACTTGTTCATATGGTCTGCAGCACCATTTCAAGACTTGTTGGAATCATTTGATATATACGAGAGTCAGGGTGACTTTCAAGAACAAGAGTATCATGAAGAGCAACAACAACAGCAACAGCAACAACAGCAGTCTCAAGAATTTGATCTATTCAATGAGTACTTGTGTTTATAA
	>Candida_orthopsilosis
	ATGATGGACATAGATACTACCACTACACCCCTTGATACTACTAATGATGATGTTTCTAATACATCACTAG
	ATACTCTCAAGTCAACTACTACTGCTACTAATACTACTCACACTACTACCTTACCACCTAGAAAGAGAGC
	TAAAACCCAAGAGGAAAAAGAACAACGTAAAATAGAACGTATATTGAGGAACAGGAGAGCAGCTCATGCT
	TCAAGAGAGAAGAAGAGGAGACATGTTGAATATCTAGAAGTTTATGTGGTTAAATTGGAGGAGAATTTAC
	AAAAATTATCCTCTGGTTATCAACAGTTGTTGGACAAGTTACCCACTCAAGATCATATCTCAATTGAAGA
	GTTGGGATTGGAAAATTTGTTTGAATTGAAGGGTCAAATTCACTCTAATTTGAATGGTTCCAGAAGAGGA
	GGAAGTACTAGTCGAAAAGGCGATCAAGTGGAAGAAGAAGAAGATGATGATGAAGAAGAGGATTTGGAAG
	AGTCTCAAGAACACGAATCTACATCAGGAGTTGAAGCAAAAGTGGAGTCACACCCACAATCACCACCTTC
	CAAAAAGAGAAAATACTCATCGAAGAAGGAAAAGACTACTACTACTACTACTACTACTACTACTNNNNNN
	NNNNCCCTCCATCATCAACTAGAAGTTCATCCATCACTTCATCACCTGTTCATATCAAGATCGAAGGAGA
	AGAAGAAGAAGAAGAAGGTATCACACAAAACAACTCACTACAACCACAAACGATGAATGATAAAACTTTT
	TACAATTATTTATCACCAATTAGCATACATTCATCAGCTAGTTCACCTATGGATTTCACATTGAATAGTA
	AACCTGATTTCAATGATTTTACATTTGGTGAAGTTAAACAAGAAACAAAGGAACAAGAATCAATTGAAAA
	TATCTCACATGAAACTAATCCTCTCAAGGATTTACCAACACAACCATCATCAACTGATGTCAACACTCAA
	GAATCAAACTTGTCACTTTATGAACTGGGGCAAAATTCAGCAGTAATTTTGTCAATTGAAGAAGAAAAGC
	AACAACCTCAACACACATTGGTGGAAATATTGGAAAAGGAAAATACAATACGTCTGGCCATATCTGTCTA
	AAGAAATAGTCACTTTAAGGAGAAAGAGATTACAGTGCTCTGCTTGTCGGAACAATTATTCATCTAATTG
	CTTTAATTTGTGGATGTTCATTATGCTCACATTTTCTAGGATACTTGTCTAGGCAAATGAAGAGGGAAGG
	AAGTATATTAATTTGGAGCAGCGTGTGCCAGGTGGCCCACTGTCTTGAAATTAATATACGTGGAAAAGCC
	TTTTCTCTTGAATTGTCGAAATGGTTCCTTGACTTGCGTAGATTGAGTGACATCACCTAAAGCAAATTGA
	GTAAACAGCATTCTGATGTCTTTGTTTTTGATTTATAGCATTGAAGCAACTGTTTTTCCTTATATCCTAA
	TTGAACTAAAGACTGTCTTTATGCCAAGGTGATTAAAGACGTTAGTCATTACATTTACTTTTCCACGTTA
	TATTTTTATTTTTACCAAATGAGGAAGGAAAAGCCTTGCTTTACTTTTATATATGGTCTGCAGCACCATT
	TCAGGACTTGTTTGATTTTGAGTTGCAACAACATGA
	>Candida_dubliniensis
	ATGGAGTTAACTATTGACAACACCAATACTACTTCGTCAAATCTAGATGATTTATCTGTTGCTACACCAA
	CTTCTTTAATGACAAGCACCACAACATCACCATCACCATCAACAAGTAGTCACAGTAATACTAATACATT
	AGACATAGATCCAGCTACTTTTAAATCGACTTTACCACCTAGAAAAAGAGCCAAGACTCAAGAAGAAAAG
	GAACAAAGAAAGATTGAAAGAATATTAAGAAATAGAAGAGCAGCTCATGCATCCAGAGAAAAGAAAAGAA
	AACATGTTGAATATTTAGAAAACTATGTTTTAAAATTGGAAGAAAATTTAACTAAATTGAATAATAATTA
	TAATCAAGCATTTGAATTATTAACAAAAGATAATCAGGAGTTACTTTCGTCTAAACTTGAAGTTTTAGAT
	GATGTTTCTGATTTAAAACAACAAATCCATTCTAATATGGCTGGTACAAGAAAATCAAATCATAAGAAAT
	CAAATGATGACGATATAGAAGAAGATGAAGAAGTAGAAGAAGAAGAACAAGAAATCAAGAAAGAAGAAGA
	AGAAGAACAAAAGCCAGTTTCTAAAAAGAGAAAACTTAATACCAAAACTAAATCGAAGACTAAAACTAAA
	AGTTCTACTAAAACTGTGACATCTACACCACCATCATCATCGATATCTTCATTATCACCAGATGCTACTC
	ACATTAATGGTAGTAATAGTAATAGTACCAATATTAATACCACGATATCATCACCAATTCAAATGAAAAA
	GGAAATTGATATTGATAATATTTTCATTAAAAAAGAGTTTTCACAATCACCACTACAACCAACACAAGAA
	CAAGAACACCATGATATATATTTAAAAAGTGAATCGAAAGATGCTTTTTGGAATTACCCATCACCACTTT
	CATTCCATGATTCCCCATTACAAATTGATATAGATACATCATCATCACCATCCCCCTCCTCCTCCTCCAC
	CACCTCCTCATCATCATTAATTTCATCTTCCGGTCCAACTAATCATTCTATAGCTGATTTAGCAGCAATC
	AGTCTAGCAGCCAGCAGAGCCAATAGAATCATTTCAGTTGGACTTTGATGATTTTTTTTCGATTTTAGGAGATGAAGAAATCAATAATAGAGTCTAA
	>Candida_albicans
	ATGGAGTTAACTGTTGATAACACCAATACTACTTCCAATATAGATGATTTATCTGTTGCTACACCAACTT
	CTTTAATGACAAGTACTACTACATCACCATCAATGTCAACATCAACAAGTAGTCATAGCAACACTTTAGA
	TATAGATCCAGCTACTTTTAAATCAACTTTGCCACCTAGGAAAAGAGCCAAGACTCAAGAAGAAAAGGAA
	CAAAGAAAGATTGAAAGAATATTAAGAAATAGAAGAGCAGCTCATGCATCTAGAGAAAAGAAAAGAAAAC
	ATGTTGAATATTTAGAAAACTATGTTTTAAAATTGGAAACAAATTTAATGAAATTGAATAATAATTATAA
	TCAAGCATTTGAATTATTAACTAAAGATAATCAGGAGTTACTATTGTCTAAACTTGAAGTTTTAGATGAT
	GTTTCTGATTTAAAAGAACAAATTCATTCTAATATGAGTGGTACAAGAAGGTCTCATAATAAGAAGTCAA
	ATGATGAAGACATAGAAGAAGAAGATGAGGATGAACACCAAGAAGAAGGTCATGTTGAAAAACAAGAAAT
	TAAAAAGGAAGAACCAGTTTCTAAAAAAAGGAAACTTAATACCAAAACTAAATCTAAAACAAAAACAAAA
	AGTTCCAACAAAACTATGACGTCTACACCACCATCTTCAGTATCTTCATTATCACCAGATGTTACTAACT
	TTAGTGGAACTAATACCACCATGTCATCACCAATTCAAATAAAAAAGGAGTTTAATATTGATAATATTTT
	TATTAAAAAAGAGTTTTCACAATCACCACTACAACCAACACATCAACCAGAACAACAAGAACAACAACAT
	GAAATATATTTAAAAAGTGAATCAAAAGACGCTTTTTGGAATTACCCATCACCACTTTCATTCCATGATT
	CCCCATTACAAATTGATATAGATACTTCATCATCATCATCAACCTCCCCTTCCTCCTCATCATCGTTAAT
	TTCATCTTCCGGTCCAACTAATCATTCTATAGCTGATTTAGCAGCAATCAGTCTAGCCAGCAGAGCCAATAGAATCATTTCAGTTGGACTTTGATGATTTTTTTTCGATTTTAGGAGATGATGTTGAAGTTCATAAAGTCTAA
	>Candida_haemulonii
	ATGACTGTCGCCGTGGACCCCAACTTCAAATCGTCTTTGCCCCCACGCAAAAGAGCCAGAACCCAGGAGG
	AAAAGGAACAACGTCGTGTGGAGAGGATCCTTAGAAACAGAAGGGCCGCCCACGCCTCCAGGGAAAAGAA
	GCGTAAGCACGTTGAGTACTTGGAATCCTATGTCTTGCTGTTGGAGTCCAACTTGGCCACCTTGTCTGAC
	AACTATCTGGCAGTGTCCAACCTCCTTTCTCAAGACAAGATTGATTCCCTCAACTTGCCTACCCTTCAGG
	ACTTGACGTCTTTGAAAAACCAAATCCATACTAACATGTCGCTGGTCGCTCCTATCTCCAAGTCTTCTAA
	AATGGGCTCCGTCCTGTTTGGTGACGAGGATATCGACGGTGACGATATGGATAACCACGGCGACTTTACT
	GTCGAGGATACTCCAGAAATCCAAGTCAAGAAGGAAGAATCAGAAGGTCTCGCCGAGCCAGCCGCTGAAG
	CTCCTAAGACTACCATCAAAGTCGAGGAGCCTCAGCTGAACCTCTTGTCGGCCTCTCCTTCCGGCTACTT
	CAACTACCTTCTGCCTGTCTCGATGGATTCCCCAATGAATTCCCCAATTGATTTACAATTGAAAATGAGC
	GAGTCTGTGGATCTCGCCGAGTCGTATTCCGGCTCCACCACCTCGGGCTCTGTCCCTAGTACCCCCGACA
	TGTCCATGCAACATAACGATGTCCCAATGATGGATTCAGCTACTTCAGCTTTCGATATTATGGCGCAAAA
	TCCAGCAGCGATTTTGTCTCCAAGGTTAATC
	GTGGCTTGAGTTACCTTGCAAAGCACTTGATTGTTCTCTGCTTGTCGCACCGTTTCCAGCTTTACTGCTGGCTCCTGCAACGTGTGAAGAAAGACGTATATTAATCTGCTTCTGATGGCCAGGCGGTCATCGGCGGTTGATTAATATGCGTGAGATATTTCTTAGCACAGTTGTAGTGCAGGGTCGATTTACAGCATAGAAGTAACAACCTAGCAGCATTTGTTAGCGCTCTCATTCTCACGCATAACCGTTTGGTCCGCAGCACCAGTCGATCCTGTTGTACATGGTTCATCATTGA
	>Clavispora_lusitaniae
	ATGTCTGATACGGTTGAGACTAGTTTCAAATCGTCTTTGCCACCCCGTAAGCGGGCAAAGACCCAGGAGG
	AGAAAGAACAACGTCGGGTTGAGAGAATACTAAGGAATCGAAGAGCCGCCCACGCCTCCAGAGAGAAAAA
	AAGAAAGCACGTGGAGTACTTGGAGTCGTATGTGTTGGCTCTCGAGAAGAACACTCAAATATTGGCGGCG
	AATCTTCACAAGGTCAGCGAACTTGTACCTAAAGACAAGTTGGCTGCTTTGGGTTTGTCTCAGCCTGACG
	ATATCTCTGAGTTAAAGGAGAAAATTCATGAGAACTTGACCTGCAATAATTTTTCGGTGAAGAGTGAAGA
	AGGAAGAATGCATGATCCACAGTCTAAGAGTCTGGAGACTGATGATTCTGAAACGAATTTCTCTACTGGC
	GACATTACAAATTCCATCGCCTCTTCTGCGTCCATCGCAAATCCTGTGAAGTTGGAGGACACTGAATCCG
	ACTTGTTGATTAATCTGTCAGGGGGATATTTCAACTACATGAGCCCGGTTTCGATCAGTTCATCAGTTAA
	CTCTCCTCTTGATTTGAGGCTCAAAAAGTCTGATCCTAATGATACTCCGACAAAAATCTCGTCAGGGGCG
	TCATCTCCCTTTTCAAACTCCACACCAAATACTCCAGAAATGTCCGCTTTGAACTCGGATGGAATCATTC
	TCGGAACAGCTACCCCAGGGGTCGATATTATGGCGCAAAGTTCAGAAGTAATTTTGCATCCTAGGTTGTTGATGGTGTAAGTGAACAATGCAACCCCTCTAATGACAGTTCTCTGCTTGTTCTGACGCTTTAGGCTTATTAAAGCCACATTCCTTTTAGTGCTTATGGAAACGTATATTAATCTGGTATATCTTGCTAGTGGGCAAGATATATGAGATTAATATGCGTGGAAGTTCATGACACAATTGGAATGTGCTCAGAATTGATAGCATAGAAGCAACTCTCTTTAGAACTTGCGTTTTGTTACTTCCACGTATTACAACTGTTGGTCTGCAGCACCAGTCGAGCCTGTGTTACCTGTTCTGATGTCTGATTTTTTCCCCAAATCGGACGACGGTT…
	>Ogataea_polymorpha
	ATGACTGCTCTCAACAGCTCTGTCCAGCACCAAGAAGTCTCTTCGGACTTGCCTTTTGGAACTCTACCTC
	CAAGAAAGCGTGCCAAGACCGAAGAGGAGAAAGAGCAAAGAAGAGTTGAAAGAATCTTGAGAAACAGAAG
	GGCAGCTCACGCGTCTAGAGAAAAGAAGAGAAGACATGTTGAGTACCTGGAAAACTATGTGACTGATCTG
	GAGTCTGCGCTGGCCACACATGAGGGCAATTATCGGAAGATGGCCAAAATTCAATCGAGCCTGATATCTC
	TGTTGTCTGAACATGGAATCGATTACTCGTCTGTGGATTTAGCTGTTGAACCATGTCCTAAAGTTGAAAG
	ACCGGAAGGTTTGGAGTTGACTGGTTCAATTCCAGTGAAAAAACAGAAAATCGCCTCGGCGAAATCGCCC
	AAATCGTTATCGAGAAAATCGAAGTCGGAAATCCCATCACCAAGTTTTGATGAGAATATTTTTTCTGAGG
	AGGAAAACGAACATGACGATGGTATTGAGGAATACGGGAAAGCAGGACAAGAAGCAACCGAGGCTCCATC
	CTTGTCTCACAACCGCAAAAGAAAGGCGCAAGATGCTTATATCTCGCCTCCGGGCTCCACCTCCCCATCC
	AAGTTGAAACTTGAAGAAGACGAAAGGATCTCCAAACATGAATACAGTAACTTGTTTGATGACACCGATG
	ACATTTTCCCGTCGGAGAAGTCATCAAGTCTCGAGCTGTATAAACAGGATGATCTGACCATGGCATCATT
	TGTGAAACAAGAAGAGGAAGAAATGGTGCCATTCGTGAAACAGGAAGACGAGTTCAAGTTTCCTGATTCG
	GGTTTCAACGCTGACGATTGTCATCTTATTCAAGTGGAAGACCTCTGCTCTTTTAATAGCGTGCATCATCCAGTGATGATTGTAAAGTTATGAAAGACTCAAATGTTTGAAGCGATTCAGTGGAAGCAACTTGAAATGAGACTGGTTTTTTGGGTATTTGTTTGACAGTCTCATCTCAAGTATGGGTATGAGTTATTTGGTTATCTTGTGCTCTGCTTCTACTCGCTTTAATTGTTAAGTTGGTCAGCAGCACCATTAACAGCAGAGAGTATCGACAACCACTTTGAATTTGACGACTATTTGTCTTGA
	>Ogataea_parapolymorpha
	ATGACTGCTCTCAACAGCTCTATCCAACACCAAGAAGTCTCTTCGGACTTGCCTTTTGGAACTCTACCTC
	CAAGAAAGCGTGCCAAGACCGAAGAGGAGAAAGAGCAAAGAAGAGTTGAAAGAATCTTGAGAAACAGAAG
	GGCCGCTCACGCGTCTAGAGAAAAGAAGAGAAGACATGTTGAGTACCTGGAAAACTATGTGACTGATCTG
	GAATCTGCGCTTGCGACACATGAGGGCAATTATCGGAAGATGGCTAAAATTCAATCTGGCCTGATATCTT
	TGTTGTCTGAACATGGAATCGATTACTCGTCTGTGGATCTAACTGTTGAACCATGTCCAAAAGTTGAAAG
	ACCGGAAGGTTTGGAGTTGACTGGTTCAATTCCAGTGAAAAAACAGAAAATCGCCTCGGCGAAATCGCCA
	AAATCGTTATCGAAAAAATCGAAGTCGGAAATCCCATCACCAAGTTTTGATGAGGATATGTTTTCTGAGG
	AAGAAAACGAAAACGACGATGGTATCGAGGAATACGGGAAACCAGAACAAGAACCAACCGAGGCTCCATC
	TTTGTCTCACAACCGCAAAAGAAAGGCGCAAGATGCTTACATCTCGCCTCCGGGCTCCACCTCCCCATCC
	AAGTTGAAACTTGAAGAAGACGAAAGGATCTCCAAACAGGAATACAGCAACTTGTTTGATGACACGGAGG
	ACATCTTTCCATCGGAAAAGTCATCAAGTCTCGAGCTGTATAAACAGGATGATCTGACCATGGCATCATT
	TGTGAAACAAGAAGAGGAAGAAATGGTGCCATTTGTGAAACAGGAAGACGAGTTGAAGTTTCCTGATTCG
	GGTTTCAACGCTGACGATTGTCATCTGATTCAAGTGGAAGACCTCTGCTCTTTTAATAGCGTGCATCATCCAG
	CAGTGATGATTGTAAAGTTATGAAAGACTCAAATGTTTGAAGCGATTGAGTGGAAGCAACCTGAGATG
	AGACTGGTTTTTTGGGTATTTGTTTGACGGTATCATCTTAGGTGTGGGTATGAGTTATTCAGTTATCTTGTG
	CTCTGCTTCTACTTGCTTCAATTGTTAAGTTGGTCAGCAGCACCATTAACAGCAGAGAGTATTGACAACC
	ACTTTGAATTTGACGACTATTTGTCTTGA
	>Komagataella_phaffii
	ATGCCCGTAGATTCTTCTCATAAGACAGCTAGCCCACTTCCACCTCGTAAAAGAGCAAAGACGGAAGAAG
	AAAAGGAGCAGCGTCGAGTGGAACGTATCCTACGTAATAGGAGAGCGGCCCATGCTTCCAGAGAGAAGAA
	ACGAAGACACGTTGAATTTCTGGAAAACCACGTCGTCGACCTGGAATCTGCACTTCAAGAATCAGCCAAA
	GCCACTAACAAGTTGAAAGAAATACAAGATATCATTGTTTCAAGGTTGGAAGCCTTAGGTGGTACCGTCT
	CAGATTTGGATTTAACAGTTCCGGAAGTCGATTTTCCCAAATCTTCTGATTTGGAACCCATGTCTGATCT
	CTCAACTTCTTCGAAATCGGAGAAAGCATCTACATCCACTCGCAGATCTTTGACTGAGGATCTGGACGAA
	GATGACGTCGCTGAATATGACGACGAAGAAGAGGACGAAGAGTTACCCAGGAAAATGAAAGTCTTAAACG
	ACAAAAACAAGAGCACATCTATCAAGCAGGAGAAGTTGAATGAACTTCCATCTCCTTTGTCATCCGATTT
	TTCAGACGTAGATGAAGAAAAGTCAACTCTCACACATTTAAAGTTGCAACAGCAACAACAACAACCAGTA
	GACAATTATGTTTCTACTCCTTTGAGTCTTCCGGAGGATTCAGTTGATTTTATTAACCCAGGTAACTTAA
	AAATAGAGTCCGATGAGAACTTCTTGTTGAGTTCAAATACTTTACAAATAAAACACGAAAATGACACCGA
	CTACATTACTACAGCTCCATCAGGTTCCATCAATGATTTTTTTAATTCTTATGACATTAGCGAGTCGAAT
	CGGTTGCATCATCCAGCAGTGATGACGGATTCATCTTTACACATTACAGCAGGCTCCATCGGCTTTTTCTCTTTGATTGGGGGGGGGGAAAGTTCTGTAGCAGGGAGGCGCAGTTCAGTTGGCACATATCAGTTGACATGCATAGCGATCAGGTGATTGCTCTTGTTAACTGGTATGCCAAGTCAACCGTTTTCGGCGTACCTACTACTCTACTTTAACTCTTGAATTGAGATGAAACAATCGCCCTTGTTCGAGACGCGTAGTTAATTTAAGATGAATCAATTTGCAACAAAAGA
	ACAAACGAAAAAGATAACAGCAAACTTAAGTTTCGTGGTCTGCAGCACCATTTACCGCTAATGCATTTGATTTAAATGACTTTGTATTCTTCCAGGAATAG
	>Yarrowia_lipolytica
	ATGTCTATCAAGCGAGAAGAGTCCTTTACTCCCACCCCCGAGGACCTGGGATCTCCCCTGACAGCTGATT
	CTCCTGGCTCTCCCGAGTCTGGAGACAAGCGAAAGAAGGATCTCACTCTGCCCCTTCCTGCTGGTGCTCT
	TCCCCCTCGAAAGAGAGCTAAGACAGAGAACGAAAAGGAGCAGAGACGCATCGAGCGGATCATGCGAAAC
	CGGCAGGCGGCACATGCGTCTCGAGAGAAGAAGCGACGACATTTGGAGGACCTGGAGAAGAAGTGCTCGG
	AGTTGTCGTCCGAAAACAACGATCTACACCACCAGGTGACTGAGTCCAAGAAGACCAACATGCACCTCAT
	GGAACAACACTACTCGCTGGTGGCCAAGCTGCAGCAGCTCTCGTCGCTCGTCAACATGGCCAAGTCTTCC
	GGAGCTTTGGCCGGCGTTGATGTCCCCGACATGAGCGATGTGTCTATGGCCCCCAAGTTGGAGATGCCCA
	CCGCGGCTCCTTCCCAGCCCATGGGTCTCGCCAGCGCGCCCACCCTCTTCAACCACGATAATGAGACCGT
	CGTCCCCGACTCTCCTATTGTGAAGACCGAGGAAGTCGACTCTACAAACTTTCTCCTCCACACGGAGTCC
	TCCTCCCCCCCCGAACTAGCTGAGAGCACTGGCTCAGGCTCGCCATCGTCGACTCTGTCCTGCGACGAAA
	CTGATTATCTTGTGGACCGGGCGCGTCATCCAGCAG
	TGATGACTGTCGCAACTACTGACCAGCAGCGTCGGCACAAGATTTCATTTTCATCAAGGACGAGCCCGTTGACGACGAGCTTGGACTGCATGGACTGTCGGATGACTTCACCCTGTTTGAAGACAACAAGCAGCCTGCCCAGCACGACTTTATTGCTGATCTAGCTCACTATGAGTCGAGCGTCAGCAACCTGTTTGGGGGATTGGAGTGA

## Sheet: 32 HAC1 MUSCLE alignment
Whole HAC1 alignment			HAC1 alignment, at CDS and at intron separately
>Saccharomyces_cerevisiae 2328			CDS Alignment		Intron Alignment
ATGGAAATGACTGATTTTGAACTAACTAGTAATTCGCAATCGAA------------------CTTGGCTATCCCTACCAAC------------------------------------------------------------------------------TTCAAGTCGACTCTGCCTCCAAGGAAAAGAGCCAAGACAAAAGAGGAAAAGGAACAGCGAAGGATCGAGCGTATTTTGAGA-AACAGAAGAGCTGCTCACCAGAGCAGAGAGAAAAAAAGACTACATCTGCAGTATCTCGAGAGAAAATGTTCTCTTTTGGAAAATTTACTGAACAGCGTCAACCTT------------------GAAAAACTGGCTGACCACGAAGACGCGTTGACTTG…			>Saccharomyces_cerevisiae		>Saccharomyces_cerevisiae
>Saccharomyces_paradoxus 2328			ATGG---AAATGACTGATTTTGAACTAACTAGTAATTCGCAATCGAACTTGGCTA-----------------------------------------TCCCTACCAACTTCAAGTCGAC-------TC---------------------------------------------TGCCTCCAAGGAAAAGAGCCAAGACAAAAGAGGAAAAGGAACAGCGAAGGATCGAGCGTATTTTGAGAAACAGAAGAGCTGCTCACCAGAGCAGAGAGAAAAAAAGACTACATCTGCAGTATCTCGAGAGAAAATGTTCTCTTTTGGAAAATTTACTG---------------AACAGCGTCAACCTTGAAAAACTGGCTGACCACGAAGACGCGTTGACTTGCAGC…		CCGTGATTACGATGACCAGGAAACTACAGTGAACAAG--------------------------------------------------------------------------------------------------------------------------------------------------------------------------------------------------------------------------------------------------------------------------------------------------------------------------------------------------------------------------…
ATGACTGATTTTGAACTAACTAGTAATTCGCAATCGAA------------------------CTTGGCTATCCCTACCAAC------------------------------------------------------------------------------TTCAAGTCGACTCTGCCCCCAAGGAAAAGAGCGAAGACAAAAGAGGAAAAGGAACAGCGAAGGATCGAGCGAATTTTGAGA-AACAGAAGAGCTGCTCACCAGAGTAGAGAGAAAAAGAGACTACATCTGCAATACCTCGAGAGGAAATGTTCTCTTTTGGAAAATTTGCTGAACAGTGTCAACCTT------------------GAAAAATTGGCTGACCACGAGGACGTGTTGACTTG…			>Saccharomyces_paradoxus		>Saccharomyces_paradoxus
>Lachancea_thermotolerans 2328			ATGA---CTGATTTTGAACTAACTAGTAATTCGCAATCGAACTTGGCTA-----------------------------------------------TCCCTACCAACTTCAAGTCGAC-------TC---------------------------------------------TGCCCCCAAGGAAAAGAGCGAAGACAAAAGAGGAAAAGGAACAGCGAAGGATCGAGCGAATTTTGAGAAACAGAAGAGCTGCTCACCAGAGTAGAGAGAAAAAGAGACTACATCTGCAATACCTCGAGAGGAAATGTTCTCTTTTGGAAAATTTGCTG---------------AACAGTGTCAACCTTGAAAAATTGGCTGACCACGAGGACGTGTTGACTTGTGGC…		CCGTGATTACGATGACCAGGAAACTACAGTGAACAAG--------------------------------------------------------------------------------------------------------------------------------------------------------------------------------------------------------------------------------------------------------------------------------------------------------------------------------------------------------------------------…
ATGAGCACAAGCAT------------------------------------------------TAACGACATACCCGTTGAT------------------------------------------------------------------------------TTCAAATCGACGCTGCCCCCACGCAAAAGAGCGAAGACTAAAGAGGAGAAAGAACAGAGACGTATTGAACGCATACTGAGA-AATAGAAGAGCCGCACACCAAAGCAGGGAAAAAAAGAGACTGCACCTGCAGCACCTTGAAAAAAAGGCTTGGTTGTTGGAACAAATCCTTGCGCAAGTCAAAGTG------------------GAAGAACTCGTCAAGAATGACATGAATCTTCGAAT…			>Lachancea_thermotolerans		>Lachancea_thermotolerans
>Eremothecium_cymbalariae 2328			ATGAGCACAAGCATTAACGACA--------------------------------------------------------------------------TACCCGTTGATTTCAAATCGAC-------GC---------------------------------------------TGCCCCCACGCAAAAGAGCGAAGACTAAAGAGGAGAAAGAACAGAGACGTATTGAACGCATACTGAGAAATAGAAGAGCCGCACACCAAAGCAGGGAAAAAAAGAGACTGCACCTGCAGCACCTTGAAAAAAAGGCTTGGTTGTTGGAACAAATCCTTGCG---------------CAAGTCAAAGTGGAAGAACTCGTCAAGAATGACATGAATCTTCGAATCATG…		CCGTGATT-------------------------------------------------------------------------------------------------------------------------------------------------------------------------------------------------------------------------------------------------------------------------------------------------------------------------------------------------------------------------------------------------------…
ATGAGCCATACAGT------------------------------------------------TAACGATATACCAGCCAAT------------------------------------------------------------------------------TTTAAGTCGACGCTTCCCCCAAGGAAGCGGGCCAAGACACAAGAAGAGAAGGAGCAGAGGAGGATCGAAAGGATTCTTAGA-AATAGGAAGGCGGCTCATCAGTCGCGCGAGAAGAAGAGACTTCATCTCATGTATTTAGAGAGGAAATGTTCTTTGTTGGAGAGGATAATGTCTCATGTTAATCTA------------------GGTCAGCTTGTAGAGTCTACAGGCGATCCGGAATT…			>Eremothecium_cymbalariae		>Eremothecium_cymbalariae
>Eremothecium_gossypii 2328			ATGA---GCCATACAGTTAACGATA-----------------------------------------------------------------------TACCAGCCAATTTTAAGTCGAC-------GC---------------------------------------------TTCCCCCAAGGAAGCGGGCCAAGACACAAGAAGAGAAGGAGCAGAGGAGGATCGAAAGGATTCTTAGAAATAGGAAGGCGGCTCATCAGTCGCGCGAGAAGAAGAGACTTCATCTCATGTATTTAGAGAGGAAATGTTCTTTGTTGGAGAGGATAATGTCT---------------CATGTTAATCTAGGTCAGCTTGTAGAGTCTACAGGCGATCCGGAATTACGC…		CCGAGATTGTCCAGTGGAAAGAATGATACCGATTTTA--------------------------------------------------------------------------------------------------------------------------------------------------------------------------------------------------------------------------------------------------------------------------------------------------------------------------------------------------------------------------…
ATGACAAGCCACACCGT---------------------------------------------GAACGACATCCCTGCGGAC------------------------------------------------------------------------------TTCAAGTCGACGCTGCCGCCCCGCAAGCGGGCCAAGACGCAGGAGGAGAAGGAGCAGCGGCGGATCGAGCGGATCCTGCGC-AACCGCAAGGCGGCGCACCAGTCGCGCGAGAAGAAGCGGCTGCACCTGCTGTACCTGGAGCGCAAGTGCGCGCTGCTGGAGCGGATCGTGGCGCACGTGGACCTG------------------GGCGCGCTGGTGGCGGCGCGCGGGGACGCGGCGCT…			>Eremothecium_gossypii		>Eremothecium_gossypii
>Kluyveromyces_marxianus 2328			ATGACAAGCCACACCGTGAACGACA-----------------------------------------------------------------------TCCCTGCGGACTTCAAGTCGAC-------GC---------------------------------------------TGCCGCCCCGCAAGCGGGCCAAGACGCAGGAGGAGAAGGAGCAGCGGCGGATCGAGCGGATCCTGCGCAACCGCAAGGCGGCGCACCAGTCGCGCGAGAAGAAGCGGCTGCACCTGCTGTACCTGGAGCGCAAGTGCGCGCTGCTGGAGCGGATCGTGGCG---------------CACGTGGACCTGGGCGCGCTGGTGGCGGCGCGCGGGGACGCGGCGCTGGGC…		CAGCGGTTGTCCAGTGGAAGAGACGAGTGTGAGCGCG--------------------------------------------------------------------------------------------------------------------------------------------------------------------------------------------------------------------------------------------------------------------------------------------------------------------------------------------------------------------------…
ATGGCAGGAAAAAACAGTGT------------------------------------------GTGTGATATTCCAGCGGAT------------------------------------------------------------------------------TTTAAACCCATTTTGCCACCTCGCAAACGAGCAAGAACACAAGAGGAGAAGGAGCAAAGGAGGATCGAAAGGATTTTGCGT-AACCGTAGGGCTGCTCACCAATCTCGTGAGAAGAAACGGTTGCATTTGCAACACTTGGAAGAGAAGTGTCACTTGTTGGAACGTATTTTGAAGACAGTTGACATT------------------GAAAAGTTGAGTTTGAAGGATGCAAAGCTTGGCGG…			>Kluyveromyces_marxianus		>Kluyveromyces_marxianus
>Kluyveromyces_lactis 2328			ATGG---CAGGAAAAAACAGTGTGTGTGATA-----------------------------------------------------------------TTCCAGCGGATTTTAAACCCAT-------TT---------------------------------------------TGCCACCTCGCAAACGAGCAAGAACACAAGAGGAGAAGGAGCAAAGGAGGATCGAAAGGATTTTGCGTAACCGTAGGGCTGCTCACCAATCTCGTGAGAAGAAACGGTTGCATTTGCAACACTTGGAAGAGAAGTGTCACTTGTTGGAACGTATTTTGAAGACAGTTGACATTGAAAAGTTGAGTTTGAAGGATGCAAAGCTTGGCGGAATGGTTAATAGGTGGAAG…		CAGTGATTGTAACATGAAAAGTTTATCGTCCTTAACG--------------------------------------------------------------------------------------------------------------------------------------------------------------------------------------------------------------------------------------------------------------------------------------------------------------------------------------------------AGAATAAGTAACAACACCAACGAA…
ATGACAGGAAAAAACAGCGT------------------------------------------GAGTGATATTCCAGTGAAC------------------------------------------------------------------------------TTTAAGCCCACATTACCACCAAGGAAACGGGCAAAGACTCAGGAAGAGAAGGAGCAGAGAAGGATCGAGAGAATTTTGCGT-AACCGTAGGGCTGCACATCAATCTCGTGAGAAGAAACGTTTGCATGTGCAACGGTTGGAAGAGAAATGTCATCTATTGGAAGGCATTTTGAAAATGGTTGATTTG------------------GATATTTTGAGTGAGAATAACGCGAAGCTTAGCGG…			>Kluyveromyces_lactis		>Kluyveromyces_lactis
>Torulaspora_delbrueckii 2328			ATGA---CAGGAAAAAACAGCGTGAGTGATA-----------------------------------------------------------------TTCCAGTGAACTTTAAGCCCAC-------AT---------------------------------------------TACCACCAAGGAAACGGGCAAAGACTCAGGAAGAGAAGGAGCAGAGAAGGATCGAGAGAATTTTGCGTAACCGTAGGGCTGCACATCAATCTCGTGAGAAGAAACGTTTGCATGTGCAACGGTTGGAAGAGAAATGTCATCTATTGGAAGGCATTTTG---------------AAAATGGTTGATTTGGATATTTTGAGTGAGAATAACGCGAAGCTTAGCGGGATG…		CAGTGATTGTAACATGAAAAGTATACGATACTCAGCA------------------------------------------------------------------------------------------------------------------------------------------------------------------------------------------------------------------------------------------------------------------------------------------------------------------------------------------------------------------------TA…
ATGGCCAGCGACAG------------------------------------------------TTTACAGATACCTACAGAT------------------------------------------------------------------------------TTCAAGACCAGTTTACCTCCAAGAAAACGGGCTAGAACTCAGGAGGAGAAAGAACAAAGGCGTATTGAGAGAATCCTAAGG-AACCGCAAGGCCGCACATCACAGTAGAGAGAAGAAAAGGGCTCATTTGGAAGAACTAGAGCACAAATGTGAAGTGATGGAGCGACTGCTGGCCAGTATTGAC--------------------------------------------------------…			>Torulaspora_delbrueckii		>Torulaspora_delbrueckii
>Zygosaccharomyces_rouxii 2328			ATGG---CCAGCGACAGTTTACAGA-----------------------------------------------------------------------TACCTACAGATTTCAAGACCAG-------TT---------------------------------------------TACCTCCAAGAAAACGGGCTAGAACTCAGGAGGAGAAAGAACAAAGGCGTATTGAGAGAATCCTAAGGAACCGCAAGGCCGCACATCACAGTAGAGAGAAGAAAAGGGCTCATTTGGAAGAACTAGAGCACAAATGTGAAGTGATGGAGCGACTGCTGGCC------------AGTATTGACGATCTTGATGCTGTTGTCGGAGACAACG-----------------…		CCGTGATTACAGCTACAACAGGCATAGTTGTGAGATG--------------------------------------------------------------------------------------------------------------------------------------------------------------------------------------------------------------------------------------------------------------------------------------------------------------------------------------------------------------------------…
ATGAGTGAAGA---------------------------------------------------TCTAGTCATACCAAGTGAT------------------------------------------------------------------------------TTCAAATCCACATTACCACCAAGAAAGAGGGCTAGAACCCAGGAGGAGAAAGAACAGAGAAAAATTGAGAGAATTCTCAGA-AACAGGAGGGCCGCCCATCAGAGTAGAGAGAAAAAAAGAGTTCACCTACAGAGATTAGAACAGAAATGTAAATTGATGGAATCTCTGTTAGGTAGAATTGATGAT---------------TTGGACGGGTTGATCAGAGATAAAAAAG----------…			>Zygosaccharomyces_rouxii		>Zygosaccharomyces_rouxii
>Naumovozyma_castellii 2328			ATGA---GTGAAGATCTAGTCA--------------------------------------------------------------------------TACCAAGTGATTTCAAATCCAC-------AT---------------------------------------------TACCACCAAGAAAGAGGGCTAGAACCCAGGAGGAGAAAGAACAGAGAAAAATTGAGAGAATTCTCAGAAACAGGAGGGCCGCCCATCAGAGTAGAGAGAAAAAAAGAGTTCACCTACAGAGATTAGAACAGAAATGTAAATTGATGGAATCTCTGTTAGGT------------AGAATTGATGATTTGGACGGGTTGATCAGAGATAAAAA----------------…		CAGTGATTGCCGTATCGTAAAGATGCATTTCATCATT--------------------------------------------------------------------------------------------------------------------------------------------------------------------------------------------------------------------------------------------------------------------------------------------------------------------------------------------------------------------------…
ATGAGTATCACTAGCACCAACCATATTAATACCTCAGCCTCCACCCCTGCCCCCAACGACTCCGTAGAGATCCCCACCGAT------------------------------------------------------------------------------TTCAAATCCACTCTGCCCCCTCGCAAGAGAGCCAAGACAAAGGAAGAGAAGGAACAGAGAAGAATCGAAAGAATCTTGAGA-AATAGGAAAGCCGCTCATCAAAGTAGGGAGAAGAAAAGGTTGCATTTGAAATTCCTAGAACAGAAATGCAGCATCATGGAAAGAATACTCGCTCATATCACC---------GACGATCAATTGTATCAATTGATAGGAAATGACAAAG----------…			>Naumovozyma_castellii		>Naumovozyma_castellii
>Naumovozyma_dairenensis 2328			ATGA---GTATCACTAGCACCAACCATATTAATACCTCAGCCTCCACCCCTGCCCCCAACGACTCCGTAGAGA-----------------------TCCCCACCGATTTCAAATCCAC-------TC---------------------------------------------TGCCCCCTCGCAAGAGAGCCAAGACAAAGGAAGAGAAGGAACAGAGAAGAATCGAAAGAATCTTGAGAAATAGGAAAGCCGCTCATCAAAGTAGGGAGAAGAAAAGGTTGCATTTGAAATTCCTAGAACAGAAATGCAGCATCATGGAAAGAATACTCGCT------CATATCACCGACGATCAATTGTATCAATTGATAGGAAATGACAAAGCGGGCGTCTCTCTC…		CAGTGATTACTAACCTATGAATAAGTTATAGCATGCT--------------------------------------------------------------------------------------------------------------------------------------------------------------------------------------------------------------------------------------------------------------------------------------------------------------------------------------------------------------------------…
ATGAGCAACAATATCATTAATCCAACTGCATTCAATGCTCC---------------------TATTGAAATCCCAACTGAT------------------------------------------------------------------------------TTCAAATCAACGCTTCCACCTCGTAAAAGAGCTAAGACTAAAGAAGAAAAAGAACAAAGAAGGATCGAAAGAATACTTCGA-AACAGGAAAGCTGCTCATCAAAGTAGAGAAAAGAAAAGATTGCATTTAAAGTTTCTTGAACAAAAATGCCAAATCATGGAAAACCTATTATCTAGAATTGATGCTGAT---------GTTTTACAAAACTTGGTTGCTACAGACAGCA----------…			>Naumovozyma_dairenensis		>Naumovozyma_dairenensis
>Kazachstania_africana 2328			ATGA---GCAACAATATCATTAATCCAACTGCATTCAATGCTCCTATTGAAA--------------------------------------------TCCCAACTGATTTCAAATCAAC-------GC---------------------------------------------TTCCACCTCGTAAAAGAGCTAAGACTAAAGAAGAAAAAGAACAAAGAAGGATCGAAAGAATACTTCGAAACAGGAAAGCTGCTCATCAAAGTAGAGAAAAGAAAAGATTGCATTTAAAGTTTCTTGAACAAAAATGCCAAATCATGGAAAACCTATTATCTAGAATT------GATGCTGATGTTTTACAAAACTTGGTTGCTACAGACAGCACCGGTACTTCTATC…		CAGTGATTACCATATGATAAGTATTATAAGATTTTTT------------------------------------------------------------------------------------------------------------------------------------------------------------------------------------------------------------------------------------------------------------------------------------------------------------------------------------------------------------CCACTCATAGCGCC…
ATGTCCACTATTAATACTACTACAACAAT---------------------------------CATTGATATTCCAAAAGAT------------------------------------------------------------------------------TTTAAATCAACTTTACCACCAAGAAAAAGAGCAAAGACAAAGGAAGAAAAAGAACAAAGAAGAATAGAAAGAATTTTAAGA-AATAGGAAAGCTGCTCATCAGAGTAGAGAAAAGAAAAGATTACATTTAAAATTCTTAGAATATAAATGTGATTTAATGGAATCTTTATTAACTGATATTGATTTA-----TTAACAATTTTTAAAGATGATGAATCAAAATTAGAAAAAGTTAATGAA…			>Kazachstania_africana		>Kazachstania_africana
>Kazachstania_naganishii 2328			ATGT---CCACTATTAATACTACTACAACAATCATTGATA--------------------------------------------------------TTCCAAAAGATTTTAAATCAAC-------TT---------------------------------------------TACCACCAAGAAAAAGAGCAAAGACAAAGGAAGAAAAAGAACAAAGAAGAATAGAAAGAATTTTAAGAAATAGGAAAGCTGCTCATCAGAGTAGAGAAAAGAAAAGATTACATTTAAAATTCTTAGAATATAAATGTGATTTAATGGAATCTTTATTA---------------ACTGATATTGATTTATTAACAATTTTTAAAGATGATGAATCAAAATTAGAAAAA…		CCGCGATTACCAATTAATTAAGAAGTAATGAAAAAACAA------------------------------------------------------------------------------------------------------------------------------------------------------------------------------------------------------------------------------------------------------------------------------------------------------------------------------------------------------------------------…
ATGACCAGCGACAACCACGACAACAACACACCAGTTCAAGTGAAGGGGGAGCCTCAGG----AGCAGCTGTCCGTGCAGCT--------------------------------------------------------GCTCTTGGGGGACGCGGGCGAGTTCAAGTGCTCGCTGCCCCCACGGAAGAGGGCGCGGACCTCGGAGGAGAAGGAACAGCGCCGCGTGGAGAGGATTATGAGG-AACAGGAGGGCCGCAAGGCAGTCCAGGGAGAGGAAGCGGAGGCACATGGAGTTTCTAGAGCGGAAGTGTGCGCTCCTAGAGTGTATCCTGCAAAGCGTGGACGCG------------------GAGAAGTTGTTGCCACGGGGAAAAAAGCATTTGTG…			>Kazachstania_naganishii		>Kazachstania_naganishii
>Candida_glabrata 2328			ATGA---CCAGCGACAACCACGACAACAACACACCAGTTCAAGTGAAGGGGGAGCCTCAGGAGCAGCTGTCCGTGCAGCTGCTCTTGGGGG-----ACGCGGGCGAGTTCAAGTGCTC-------GC---------------------------------------------TGCCCCCACGGAAGAGGGCGCGGACCTCGGAGGAGAAGGAACAGCGCCGCGTGGAGAGGATTATGAGGAACAGGAGGGCCGCAAGGCAGTCCAGGGAGAGGAAGCGGAGGCACATGGAGTTTCTAGAGCGGAAGTGTGCGCTCCTAGAGTGTATCCTG---------------CAAAGCGTGGACGCGGAGAAGTTGTTGCCACGGGGAAA----------------…		AAGTGATTACCACCTAAAA--------------------------------------------------------------------------------------------------------------------------------------------------------------------------------------------------------------------------------------------------------------------------------------------------------------------------------------------------------------------------------------------…
ATGTCAGAATTTTCAGAAATGATTCCACAAAACGCTGAAGA---------------------TCAACTAATCGCTGCTAAA------------------------------------------------------------------AACACTTTGGCTTTCGAAACTTGGATGCCTCCAAGAAAGAGAGCTAAAACCAAAGAGGAAAAAGAGATTCGTAAAATCCAAAGAATATTGAGA-AATAGAAAAGCTGCTCAGAAGTCTAGAGACAGAAAACGCAATTATGTTGCAAACCTTGAAAAAAAATGCAACACAATGAAAGTCGTCCTGGACCAGCTTCAATCTAAAATTGAT---------ATCAAGTCAATGCTGATTGATCCCAGTGTATGGGA…			>Candida_glabrata		>Candida_glabrata
>Sugiyamaella_lignohabitans 2328			ATGT---CAGAATTTTCAGAAATGATTCCACAAAACGCTGAAGATCAACTAA--------------------------------------------TCGCTGCTAAAAACACTTTGGC-------TTTCGAAACTTGGA---------------------------------TGCCTCCAAGAAAGAGAGCTAAAACCAAAGAGGAAAAAGAGATTCGTAAAATCCAAAGAATATTGAGAAATAGAAAAGCTGCTCAGAAGTCTAGAGACAGAAAACGCAATTATGTTGCAAACCTTGAAAAAAAATGCAACACAATGAAAGTCGTCCTGGACCAGCTTCAATCTAAAATTGATATCAAGTCAATGCTGATTGATCCCAGTGTATGGGATACTTATATC…		AAGAGATTACTAACATAGTTATGGATGATAGTTTCAT--------------------------------------------------------------------------------------------------------------------------------------------------------------------------------------------------------------------------------------------------------------------------------------------------------------------------CAATTATTGAACTTTCCATATATTGTGGTCAATAATTAAGAGAACTGT…
ATGGTTGTTGTTAAATCGGAG-----------------------------------------CCAAAAGATTTGTATTTGT-----------------------------------------------------------------------------TCTCGGATGAGTCTCTCCAATATGGGGATGA---------TACGTTGATTGATGACAAGGATGCTTTGAATGACGATGAAGATAATATGAATGAGACGGATGAACTCCAAGATCAAGATTGTTCGTTGTCTGACCGTCAGATGAGCGAAGAGCATGACTTGGA---CGATTCGGATATGGTTACCACCGAGAGTATTGATGCCGCAACTGGTTTGACCATCACTACTACTG------TTGG…			>Sugiyamaella_lignohabitans		>Sugiyamaella_lignohabitans
>Wickerhamiella_sorbophila 2328			ATGG---TTGTTGTTAAATCGGAGCCAAAAGATTTGTATTTGTTCTCGGATGAGTCTCTCCAATATGGGGATGATA--------------------CGTTGATTGATGACAAGGATGC-------TTTGAATGACGATGAAGA-----------------------------TAATATGAATGAGACGGATGAACTCCAAGATCAAGATTGTTCGTTGTCTGACCGTCAGATGAGCGAAGAGCATGACTTGGACGATTCGGATATGGTTACCACCGAGAGTATTGATGCCGCAACTGGTTTGACCATCACTACTACTGTTGGTTCTGGTGCTA----------ATAAGCGCAAGGAAGTCATGACTTTGCCCCTCCCCCCTGGTTCGCTTCCTCCTCGT…		CAGCGGTGATGTGT-------------------------------------------------------------------------------------------------------------------------------------------------------------------------------------------------------------------------------------------------------------------------------------------------------------------------------------------------------------------------------------------------…
ATGCAAAATAGTCA------------------------------------------------CGAGTCTAAACCTGCTGCT--------------------------------------------------------------------------CTGGATGAGGCGAGCGGTGCGGTCACGGTCACGA-CAGAGACTAGCGGTGGCGAGGAGGAGTCCTACAGCGGATGCCCCTCGCCA-------------GCCGAAAGTATTAATGAGCTGGAAAATGGAGGTGTTCAA-ATCACAACCACAGTTGGCAACGGTTCGAACAAGCGCACTCAAGTGATGAC---------------------GATGCCGTTGCCACCCGGAACCCTCCCCCCCCGGA…			>Wickerhamiella_sorbophila		>Wickerhamiella_sorbophila
>Wickerhamomyces_ciferrii 2328			ATGC---AAAATAGTCA--------------------------------------------------------------------------------------CGAGTCTAAACCTGC------------------------------------------------------TGCTCTGGATGAGGCGAGC---GGTGCGGTCACGGTCACGACAGAGACTAGCGG------TGGCGAGGAGGAGTCCTACAGCGGATGCCCCTCGCCAGCCGAAA-------GTATTAATGAGCTGGAAAATGGAGGTGTTCAAATCACAACCACAGTTGGCAACGGTTCGAACAAGCGCACTCAAGTGATGACGATGCCGTTGCCACCCGGAACCCTCCCCCCCCGG…		CAGCGATGATGTCCCTA----------------------------------------------------------------------------------------------------------------------------------------------------------------------------------------------------------------------------------------------------------------------------------------------------------------------------------------------------------------------------------------------…
ATGGCTGAAAC---------------------------------------------------TACTGATATCCCAACTAAT------------------------------------------------------------------------------TTTAAAACTTCTTTGCCTCCAAGAAAGAGAGCTAAAACAAAAGAAGAAAAAGAACAACGTCGTGTTGAAAGAATCTTAAGA-AATAGAAAAGCAGCTCATGCTTCAAGAGAGAAAAAGAGAAAACATGTTGAATTTTTGGAATCTTATGTTTTAGATTTAGAAAAACAATTACATTCTTTTAAAGAATTAAAT------------GGTCATTTAATGGAATGTTATCAAGGTGGTAATGA…			>Wickerhamomyces_ciferrii		>Wickerhamomyces_ciferrii
>Cyberlindnera_jadinii 2328			ATGG---CTGAAACTACTGATA--------------------------------------------------------------------------TCCCAACTAATTTTAAAACTTC-------TT---------------------------------------------TGCCTCCAAGAAAGAGAGCTAAAACAAAAGAAGAAAAAGAACAACGTCGTGTTGAAAGAATCTTAAGAAATAGAAAAGCAGCTCATGCTTCAAGAGAGAAAAAGAGAAAACATGTTGAATTTTTGGAATCTTATGTTTTAGATTTAGAAAAACAATTACATTCTTTTAAAGAATTAAATGGTCATTTAATGGAATGTTATCAAGGTGGTAA----------------…		CAGTGATTACATGTCAATTGAAGAAAATTAAGATTCA--------------------------------------------------------------------------------------------------------------------------------------------------------------------------------------------------------------------------------------------------------------------------------------------------------------------------------------------------------------------------…
ATGAGCGA------------------------------------------------------GGTTTCGATCCCAGCCAAC------------------------------------------------------------------------------TTTAAGACGTCTTTGCCGCCACGTAAAAGGGCAAAGACCAAGGAAGAGAAGGAGCAGCGCCGTATCGAGCGTATTCTCAGA-AACAGAAAGGCTGCACATGCTTCGAGAGAGAAGAAGAGAAGACATGTGGAGTTTTTGGAGTCGTATGTTGTTGATCTGGAGAAGCAGATGCACCTGGTGAAGTTG------------TTGAACGAGGAGTTGCTGGGGAATTACACTGGCGGTAATTC…			>Cyberlindnera_jadinii		>Cyberlindnera_jadinii
>Ascoidea_rubescens 2328			ATGA---GCGAGGTTTCGA-----------------------------------------------------------------------------TCCCAGCCAACTTTAAGACGTC-------TT---------------------------------------------TGCCGCCACGTAAAAGGGCAAAGACCAAGGAAGAGAAGGAGCAGCGCCGTATCGAGCGTATTCTCAGAAACAGAAAGGCTGCACATGCTTCGAGAGAGAAGAAGAGAAGACATGTGGAGTTTTTGGAGTCGTATGTTGTTGATCTGGAGAAGCAGATG------------------------CACCTGGTGAAGTTGTT---GAACGAGGAGTTGCTGGGGAATTAC…		CAGTGATTGCGGT--------------------------------------------------------------------------------------------------------------------------------------------------------------------------------------------------------------------------------------------------------------------------------------------------------------------------------------------------------------------------------------------------…
ATGGCCTCAAACAAAAACATAAACATTG----------------------------------ATTTGCAGTTGCAACAAAT--------------------------------------------------------------------------------CAAAACCGCCCTTCCTCCAAGAAAAAGAGCTAAGACTCAAGAGGAAAAAGAGCAGAGGCGTATTGAGCGAATTCTCAGA-AACAGAAGAGCTGCTCATGCCTCCAGGGAGAAAAAGAGAAAACATGTCGAATTCCTAGAAAAATCTGTCAGCGATCTAGAGATTAATCTCAAAAATTCAAAATTCAGAGAA------------CTAAAACTAATTCAATTAAACCAAAAGTTAATAGA…			>Ascoidea_rubescens		>Ascoidea_rubescens
>Debaryomyces_hansenii 2328			ATGG---CCTCAAACAAAAACATAAACATTGATTTGCAG---------------------------------------------------------TTGCAACAAA--TCAAAACCGC-------CC---------------------------------------------TTCCTCCAAGAAAAAGAGCTAAGACTCAAGAGGAAAAAGAGCAGAGGCGTATTGAGCGAATTCTCAGAAACAGAAGAGCTGCTCATGCCTCCAGGGAGAAAAAGAGAAAACATGTCGAATTCCTAGAAAAATCTGTCAGCGATCTAGAGATTAATCTCAAAAATTCAAAATTCAGAGAACTAAAACTAATTCAATTAAACCAAAAGTTAATAGACAGAATCAAATCT…		CAGTGATTATCAATCA-----------------------------------------------------------------------------------------------------------------------------------------------------------------------------------------------------------------------------------------------------------------------------------------------------------------------------------------------------------------------------------------------…
ATGGCCGATATTGTTGA---------------------------------------------TAATTTGGAATCGGCGAAT------------------------------------------------------------------------------TTCAAATCGTCGCTCCCACCAAGGAAGAGAGCTAAAACTAAGGAAGAGAAGGAACAACGTCGTGTGGAGCGAATTCTCAGG-AATAGAAGGGCAGCACATGCGTCGCGTGAAAAGAAGAGAAAGCACGTTGAATACTTGGAGAGCTATGTGTTGAAATTGGAAGACAACATGTCGAGGTTGCAGAGCAACTTTGATGGTGTATGTGGACAGATGTCGGCGAAACAGCTTG------CAAA…			>Debaryomyces_hansenii		>Debaryomyces_hansenii
>Meyerozyma_guilliermondii 2328			ATGG---CCGATATTGTTGATAATTTGG--------------------------------------------------------------------AATCGGCGAATTTCAAATCGTC-------GC---------------------------------------------TCCCACCAAGGAAGAGAGCTAAAACTAAGGAAGAGAAGGAACAACGTCGTGTGGAGCGAATTCTCAGGAATAGAAGGGCAGCACATGCGTCGCGTGAAAAGAAGAGAAAGCACGTTGAATACTTGGAGAGCTATGTGTTGAAATTGGAAGACAACATGTCGAGGTTGCAGAGCAACTTTGATGGTGTATGTGGACAGATGTCGGCGAAACAGCTTGCAAAGATAGAC…		AAGAGATTTTGTTGCCAAGGAGTTACGATCATCAATG--------------------------------------------------------------------------------------------------------------------------------------------------------------------------------------------------------------------------------------------------------------------------------------------------------------------------------------------------------------------------…
ATGTCTGACGTTGTTGATTCGG----------------------------------------TCTCGGAAT-----CTAAC------------------------------------------------------------------------------CTCAAGTCGAGCTTGCCTCCAAGGAAGAGGGCAAAAACCAAGGAAGAAAAGGAACAACGCAGAGTAGAGAGAATTCTCAGG-AACAGACGTGCAGCTCATGCTTCTCGTGAAAAGAAAAGGAAGCACGTGGAGTACTTGGAAAGTTACGTCGTCAAGTTGGAGCAAAACCTTTTCAAGCTTCAGTCAAACTTGGATAGA------ATCATGCCACTTTGTGACGAATCCAAGCTTCAGAG…			>Meyerozyma_guilliermondii		>Meyerozyma_guilliermondii
>Scheffersomyces_stipitis 2328			ATGT---CTGACGTTGTTGATTCGGTCT--------------------------------------------------------------------CGGAATCTAACCTCAAGTCGAG-------CT---------------------------------------------TGCCTCCAAGGAAGAGGGCAAAAACCAAGGAAGAAAAGGAACAACGCAGAGTAGAGAGAATTCTCAGGAACAGACGTGCAGCTCATGCTTCTCGTGAAAAGAAAAGGAAGCACGTGGAGTACTTGGAAAGTTACGTCGTCAAGTTGGAGCAAAACCTTTTCAAGCTTCAGTCAAACTTGGATAGAATCATGCCACTTTGTGACGAATCCAAGCTTCAGAGCGTTGAA…		AAGAGATTTTGTATCCTAAGTTGTACGATCTGGTATC--------------------------------------------------------------------------------------------------------------------------------------------------------------------------------------------------------------------------------------------------------------------------------------------------------------------------------------------------------------------------…
ATGTCCGATTTCGGGTCTTTTACCC-------------------------------------CAAACACAACGCTGTCGAT--------------------------------------------------------------TCCGGATCCCACCACCTTCAAGTCGACCTTGCCTCCCAGAAAGAGAGCAAAGACGAAAGAAGAAAAGGAACAGAGACGTGTGGAACGTATCTTGCGT-AACAGAAGAGCAGCACATGCGTCCCGTGAGAAGAAGAGAAAACATGTTGAATACTTGGAGTCGTACGTGTTGAAGTTGGAACAGAACTTGGCGTCTGCCCAGTCCAACTTTGACACC------GTCCATCTGTTGTTGTCCGAACACCAGGTGACCCA…			>Scheffersomyces_stipitis		>Scheffersomyces_stipitis
>Lodderomyces_elongisporus 2328			ATGT---CCGATTTCGGGTCTTTTACCCCAAACACAACGCTGTCGATTCCGG--------------------------------------------ATCCCACCACCTTCAAGTCGAC-------CT---------------------------------------------TGCCTCCCAGAAAGAGAGCAAAGACGAAAGAAGAAAAGGAACAGAGACGTGTGGAACGTATCTTGCGTAACAGAAGAGCAGCACATGCGTCCCGTGAGAAGAAGAGAAAACATGTTGAATACTTGGAGTCGTACGTGTTGAAGTTGGAACAGAACTTGGCGTCTGCCCAGTCCAACTTTGACACCGTCCATCTGTTGTTGTCCGAACACCAGGTGACCCAGTTGGTG…		AAGTAATTTTGTCAGCCAACGGTTACTTACAGGGATT-------------------------------------------------------------------------------------------------------------------------------------------------------------------------------------------------------------------------------------------------------------------------------------------------------------------------------------------TGACGATACTGTAGCAGCGTCTATTCGTTGC…
ATGGAAGTAGTGG------------ATACCACACCTGTCAATACCATTGACTCCTTACCTATAGACAATACAGCTACTACTCACGCTTCTGTTTCTTCTTCTGCTTCTTCTTCTTCCGCTCCTGATTGTATGGCT------GACATTGACCCTTCAACATTTAAAGCTGCTTTGCCTCCCAGAAAGAGGGCAAAGACACAGGAGGAGAAGGAACAACGCAAAATTGAACGAATTTTGCGC-AATCGGAGAGCAGCACACGCCTCTAGAGAAAAGAAGCGCAAACATGTGGAATATATGGAGGTTTACGTTGTTAAGTTGGAGGAGAATATCAAGCGACTCCAACTGACTTGTGACTGTTTGTTGCAAAAGTTGCCTGTTGAAGAACAAG--GCAAG---…			>Lodderomyces_elongisporus		>Lodderomyces_elongisporus
>Candida_orthopsilosis 2328			ATGG---AAGTAGTGGATACCACACCTGTCAATACCATTGACTCCTTACCTATAGACAATACAGCTACTACTCACGCTTCTGTTTCTT--------CTTCTGCTTCTTCTTCTTCCGC-------TCCTGATTGTATGGCTGACATTGACCCTTCAACATTTAAAGCTGCTTTGCCTCCCAGAAAGAGGGCAAAGACACAGGAGGAGAAGGAACAACGCAAAATTGAACGAATTTTGCGCAATCGGAGAGCAGCACACGCCTCTAGAGAAAAGAAGCGCAAACATGTGGAATATATGGAGGTTTACGTTGTTAAGTTGGAGGAGAATATCAAGCGACTCCAACTGACTTGTGACTGTTTGTTGCAAAAGTTGCCTGTTGAAGAACAAGGCAAGTTTTGT…		CAGTAATTTTGTCACTTGAACAAGAACGGCAGCAGCCAATGAAAACTATGGTGGATATCTTGAATATTGAAAATCGAATACACCTGGCTATTACAGTATAAAGGTTTTTTCTTTTTAAAAATTTGTTTTTATCTGTTTTTTTAATCTTTTTTTGCTTTGGATTTTCCAAGGGGGAGAAAAAAAAAAGAACAAGAGAATTGTCCATACATTTACTTACTTTTTTCACTTAGGTCTACATATGCACATTACACACAAACACATATCGATAGCGCTCTGCTTGTCGGGTTAATTTCAATCTGTCAATTGAGGTGTGCTTTGCATCGCACAAGTTTGTTCTCTTTACGCAATGATTGGAGATGCTAAAAAAAAGTGGTGATAAAAAGTAAAATTGATTTTGAA…
ATGATGGACATAGATACTACCACTACACC---------------------------------CCTTGATACTACTAATGAT------------------GATGTTTCTAATACATCACTAGATACTCTCAAGTCAACTACTACTGCTACTAATACTACTCACACTACTACCTTACCACCTAGAAAGAGAGCTAAAACCCAAGAGGAAAAAGAACAACGTAAAATAGAACGTATATTGAGG-AACAGGAGAGCAGCTCATGCTTCAAGAGAGAAGAAGAGGAGACATGTTGAATATCTAGAAGTTTATGTGGTTAAATTGGAGGAGAATTTACAAAAATTATCCTCTGGTTATCAACAGTTGTTGGACAAGTTACCCACTCAAGATCATATCTCA-----…			>Candida_orthopsilosis		>Candida_orthopsilosis
>Candida_dubliniensis 2328			ATGA---TGGACATAGATACTACCACTACACCCCTTGATACTACTAATGATGATGTTTCTAATACAT-----------------------------CACTAGATACTCTCAAGTCAACTACTACTGC-------------------TACTAATACTACTCACACTACTACCTTACCACCTAGAAAGAGAGCTAAAACCCAAGAGGAAAAAGAACAACGTAAAATAGAACGTATATTGAGGAACAGGAGAGCAGCTCATGCTTCAAGAGAGAAGAAGAGGAGACATGTTGAATATCTAGAAGTTTATGTGGTTAAATTGGAGGAGAATTTACAAAAATTATCCTCTGGTTATCAACAGTTGTTGGACAAGTTACCCACTCAAGATCATATCTCAATTGAA…		CAGTAATTTTGTCAATTGAAGAAGAAAAGCAACAACCTCAACACACATTGGTGGAAATATTGGAAAAGGAAAATACAATACGTCTGGCCATATCTGTCTAAAGAAATAGTCACTTTAAGGA-------------------------------------------------------------------------------------------------------------------------------------------------------------------------------------------------------------------------------------------------GAAAGAGATTACAGTGCTCTGCTTGTCGGAACAATTA…
ATGGAGTTAACTATTGACAACACCAATACTACTTCGTCAAATCTAGATGATTTATCTGTTGCTACACCAACTTCTTTAATGACAAGCACCACAACATCACCATCACCATCAACAAGTAGTCACAGTAATACTAATACATTAGACATAGATCCAGCTACTTTTAAATCGACTTTACCACCTAGAAAAAGAGCCAAGACTCAAGAAGAAAAGGAACAAAGAAAGATTGAAAGAATATTAAGA-AATAGAAGAGCAGCTCATGCATCCAGAGAAAAGAAAAGAAAACATGTTGAATATTTAGAAAACTATGTTTTAAAATTGGAAGAAAATTTAACTAAATTGAATAATAATTATAATCAAGCATTTGAATTATTAACAAAAGATAATCAGGAGTTACTTTC…			>Candida_dubliniensis		>Candida_dubliniensis
>Candida_albicans 2328			ATGGAGTTAACTATTGACAACACCAATACTACTTCGTCAAATCTAGATGATTTATCTGTTGCTACACCAACTTCTTTAATGACAAGCACCACAACATCACCATCACCATCAACAAGTAGTCACAGTAATACTAATACATTAGACATAGATCCAGCTACTTTTAAATCGACTTTACCACCTAGAAAAAGAGCCAAGACTCAAGAAGAAAAGGAACAAAGAAAGATTGAAAGAATATTAAGAAATAGAAGAGCAGCTCATGCATCCAGAGAAAAGAAAAGAAAACATGTTGAATATTTAGAAAACTATGTTTTAAAATTGGAAGAAAATTTAACTAAATTGAATAATAATTATAATCAAGCATTTGAATTATTAACAAAAGATAATCAGGAGTTACTT---…		CAGCAATCAGTCTAGC-----------------------------------------------------------------------------------------------------------------------------------------------------------------------------------------------------------------------------------------------------------------------------------------------------------------------------------------------------------------------------------------------…
ATGGAGTTAACTGTTGATAACACCAATACTACTTCCAATATAGATGATTTATCTGTTGCTA-CACCAACTTCTTTAATGAC--AAGTACTACTACATCACCATCAATGTCAACATCAACAAGTAGTCATAGCAACACTTTAGATATAGATCCAGCTACTTTTAAATCAACTTTGCCACCTAGGAAAAGAGCCAAGACTCAAGAAGAAAAGGAACAAAGAAAGATTGAAAGAATATTAAGA-AATAGAAGAGCAGCTCATGCATCTAGAGAAAAGAAAAGAAAACATGTTGAATATTTAGAAAACTATGTTTTAAAATTGGAAACAAATTTAATGAAATTGAATAATAATTATAATCAAGCATTTGAATTATTAACTAAAGATAATCAGGAGTTACTATT…			>Candida_albicans		>Candida_albicans
>Candida_haemulonii 2328			ATGG---AGTTAACTGTTGATAACACCAATACTACTTCCAATATAGATGATTTATCTGTTGCTACACCAACTTCTTTAATGACAAGTACTACTACATCACCATCAATGTCAACATCAACAAGTAGTCATAGCAACACTTTAGATATAGATCCAGCTACTTTTAAATCAACTTTGCCACCTAGGAAAAGAGCCAAGACTCAAGAAGAAAAGGAACAAAGAAAGATTGAAAGAATATTAAGAAATAGAAGAGCAGCTCATGCATCTAGAGAAAAGAAAAGAAAACATGTTGAATATTTAGAAAACTATGTTTTAAAATTGGAAACAAATTTAATGAAATTGAATAATAATTATAATCAAGCATTTGAATTATTAACTAAAGATAATCAGGAGTTACTA---…		CAGCAATCAGTCT--------------------------------------------------------------------------------------------------------------------------------------------------------------------------------------------------------------------------------------------------------------------------------------------------------------------------------------------------------------------------------------------------…
ATGAC---------------------------------------------------------TGTCGCCGTGGACCCCAAC------------------------------------------------------------------------------TTCAAATCGTCTTTGCCCCCACGCAAAAGAGCCAGAACCCAGGAGGAAAAGGAACAACGTCGTGTGGAGAGGATCCTTAGA-AACAGAAGGGCCGCCCACGCCTCCAGGGAAAAGAAGCGTAAGCACGTTGAGTACTTGGAATCCTATGTCTTGCTGTTGGAGTCCAACTTGGCCACCTTGTCTGACAACTATCTGGCAGTGTCCAACCTCCTTTCTCAAGACAAGATTGATTCCCTCAA…			>Candida_haemulonii		>Candida_haemulonii
>Clavispora_lusitaniae 2328			ATGA---CTGTCGCCG--------------------------------------------------------------------------------TGGACCCCAACTTCAAATCGTC-------TT---------------------------------------------TGCCCCCACGCAAAAGAGCCAGAACCCAGGAGGAAAAGGAACAACGTCGTGTGGAGAGGATCCTTAGAAACAGAAGGGCCGCCCACGCCTCCAGGGAAAAGAAGCGTAAGCACGTTGAGTACTTGGAATCCTATGTCTTGCTGTTGGAGTCCAACTTGGCCACCTTGTCTGACAACTATCTGGCAGTGTCCAACCTCCTTTCTCAAGACAAGATTGATTCCCTCAAC…		--GTGGCTTGAGTTACCTTGCAAAGCACTTGATTGTT--------------------------------------------------------------------------------------------------------------------------------------------------------------------------------------------------------------------------------------------------------------------------------------------------------------------------------------------------------------------------…
ATGTC---------------------------------------------------------TGATACGGTTGAGACTAGT------------------------------------------------------------------------------TTCAAATCGTCTTTGCCACCCCGTAAGCGGGCAAAGACCCAGGAGGAGAAAGAACAACGTCGGGTTGAGAGAATACTAAGG-AATCGAAGAGCCGCCCACGCCTCCAGAGAGAAAAAAAGAAAGCACGTGGAGTACTTGGAGTCGTATGTGTTGGCTCTCGAGAAGAACACTCAAATATTGGCGGCGAATCTTCACAAGGTCAGCGA------ACTTGTACCTAAAGACAAGTTGGCTGC…			>Clavispora_lusitaniae		>Clavispora_lusitaniae
>Ogataea_polymorpha 2328			ATGT---CTGATACGG--------------------------------------------------------------------------------TTGAGACTAGTTTCAAATCGTC-------TT---------------------------------------------TGCCACCCCGTAAGCGGGCAAAGACCCAGGAGGAGAAAGAACAACGTCGGGTTGAGAGAATACTAAGGAATCGAAGAGCCGCCCACGCCTCCAGAGAGAAAAAAAGAAAGCACGTGGAGTACTTGGAGTCGTATGTGTTGGCTCTCGAGAAGAACACTCAAATATTGGCGGCGAATCTTCACAAGGTCAGCGAACTTGTACCTAAAGACAAGTTGGCTGCTTTGGGT…		AAGTAATTTTGCATCCTAGGTTGTTGATGGTGTAAGT-----------------------------------------------------------------------------------------------------------------------------------------------------------------------------------------------------------------------------------------------------------------------------------------------------------------------------------------------------------GAACAATGCAACCCC…
ATGACTGCTCTCAACAGCTCTGTCCAGCA---------------------------------CCAAGAAGTCTCTTCGGAC------------------------------------------------------------------------TTGCCTTTTGGA---ACTCTACCTCCAAGAAAGCGTGCCAAGACCGAAGAGGAGAAAGAGCAAAGAAGAGTTGAAAGAATCTTGAGA-AACAGAAGGGCAGCTCACGCGTCTAGAGAAAAGAAGAGAAGACATGTTGAGTACCTGGAAAACTATGTGACTGATCTGGAGTCTGCGCTGGCCACACATGA----------------------GGGCAATTATCGGAAGATGGCCAAAATTCAATCGA…			>Ogataea_polymorpha		>Ogataea_polymorpha
>Ogataea_parapolymorpha 2328			ATGA---CTGCTCTCAACAG----------------------------------------------------------------------------CTCTGTCCAGCACCAAGAAGTC-------TC----------------------TTCGGACTTGCCTTTTGGAACTCTACCTCCAAGAAAGCGTGCCAAGACCGAAGAGGAGAAAGAGCAAAGAAGAGTTGAAAGAATCTTGAGAAACAGAAGGGCAGCTCACGCGTCTAGAGAAAAGAAGAGAAGACATGTTGAGTACCTGGAAAACTATGTGACTGATCTGGAGTCTGCGCTGGCCACACATGAGGGCAATTATCGGAAGATGGCCAAAATTCAATCGAGCCTGATATCTCTGTTGTCTGAA…		CAGTGATGATTGTAAAGTTATGAAAGACTCAAATGTT--------------------------------------------------------------------------------------------------------------------------------------------------------------------------------------------------------------------------------------------------------------------------------------------------------------------------------------------------------------------------…
ATGACTGCTCTCAACAGCTCTATCCAACA---------------------------------CCAAGAAGTCTCTTCGGAC------------------------------------------------------------------------TTGCCTTTTGGA---ACTCTACCTCCAAGAAAGCGTGCCAAGACCGAAGAGGAGAAAGAGCAAAGAAGAGTTGAAAGAATCTTGAGA-AACAGAAGGGCCGCTCACGCGTCTAGAGAAAAGAAGAGAAGACATGTTGAGTACCTGGAAAACTATGTGACTGATCTGGAATCTGCGCTTGCGACACATGA----------------------GGGCAATTATCGGAAGATGGCTAAAATTCAATCTG…			>Ogataea_parapolymorpha		>Ogataea_parapolymorpha
>Komagataella_phaffii 2328			ATGA---CTGCTCTCAACAG----------------------------------------------------------------------------CTCTATCCAACACCAAGAAGTC-------TC----------------------TTCGGACTTGCCTTTTGGAACTCTACCTCCAAGAAAGCGTGCCAAGACCGAAGAGGAGAAAGAGCAAAGAAGAGTTGAAAGAATCTTGAGAAACAGAAGGGCCGCTCACGCGTCTAGAGAAAAGAAGAGAAGACATGTTGAGTACCTGGAAAACTATGTGACTGATCTGGAATCTGCGCTTGCGACACATGAGGGCAATTATCGGAAGATGGCTAAAATTCAATCTGGCCTGATATCTTTGTTGTCTGAA…		--GTGCATCATCCAGCAGTGATGATTGTAAAGTTATG--------------------------------------------------------------------------------------------------------------------------------------------------------------------------------------------------------------------------------------------------------------------------------------------------------------------------------------------------------------------------…
ATGCCCGTAGATTC------------------------------------------------TTCTCATAAGACAGCTAGC---------------------------------------------------------------------------------------CCACTTCCACCTCGTAAAAGAGCAAAGACGGAAGAAGAAAAGGAGCAGCGTCGAGTGGAACGTATCCTACGT-AATAGGAGAGCGGCCCATGCTTCCAGAGAGAAGAAACGAAGACACGTTGAATTTCTGGAAAACCACGTCGTCGACCTGGAATCTGCACTT---------------------------------CAAGAATCAGCCAAAGCCACTAACAAGTTGAAAGA…			>Komagataella_phaffii		>Komagataella_phaffii
>Yarrowia_lipolytica 2328			ATGC---CCGTAGATTCT------------------------------------------------------------------------------TCTCATAAGACAGCTAGCCCAC------------------------------------------------------TTCCACCTCGTAAAAGAGCAAAGACGGAAGAAGAAAAGGAGCAGCGTCGAGTGGAACGTATCCTACGTAATAGGAGAGCGGCCCATGCTTCCAGAGAGAAGAAACGAAGACACGTTGAATTTCTGGAAAACCACGTCGTCGACCTGGAATCTGCACTTCAAGAATCAGCCAAAGCCACTAACAAGTTGAAAGAAATACAAGATATCATTGTTTCAAGGTTGGAAGCC…		CAGTGATGACGGATTCATCTTTACACATTACAGCAGG--------------------------------------------------------------------------------------------------------------------------------------------------------------------------------------------------------------------------------------------------------------------------------------------------------------------------------------------CTCCATCGGCTTTTTCTCTTTGATTGGGGG…
ATGTCTATCAAGCGAGAAGAGTCCTTTACTCCCACCCCCGAGG-------------------ACCTGGGATCTCCCCTGAC--------------AGCTGATTCTCCTGGCTCTCCCGAGTCTGGAGACAAGCGAAAGAAGGATCTCACTCTGCCCCTTCCTGCTGGTGCTCTTCCCCCTCGAAAGAGAGCTAAGACAGAGAACGAAAAGGAGCAGAGACGCATCGAGCGGATCATGCGA-AACCGGCAGGCGGCACATGCGTCTCGAGAGAAGAAGCGACGACATTTGGAGGACCTGGAGAAGAAGTGCTCGGAGTTGTCGTCCGAAAACAACGATCTACACCACCA----------------GGTGACTGAGTCCAAGAAGACCAACATGCACCTCA…			>Yarrowia_lipolytica		>Yarrowia_lipolytica
			ATGT---CTATCAAGCGAGAAGAGTCCTTTACTCCCACCCCCGAGGACCTGGGATCTCCCCTGACAGCTGATT-----------------------CTCCTGGCTCTCCCGAGTCTGG-------AGACAAGCGAAAGAAGGATCTCACTCTGCCCCTTCCTGCTGGTGCTCTTCCCCCTCGAAAGAGAGCTAAGACAGAGAACGAAAAGGAGCAGAGACGCATCGAGCGGATCATGCGAAACCGGCAGGCGGCACATGCGTCTCGAGAGAAGAAGCGACGACATTTGGAGGACCTGGAGAAGAAGTGCTCGGAGTTG---------------------TCGTCCGAAAACAACGATCTACACCACCAGGTGACTGAGTCCAAGAAGACCAACATGCAC…		TGATGACTGTCGCAACTACTGAC----------------------------------------------------------------------------------------------------------------------------------------------------------------------------------------------------------------------------------------------------------------------------------------------------------------------------------------------------------------------------------------…

## Sheet: 32 18S rRNA MUSCLE alignment
Whole 18S rRNA alignment
>Yarrowia_lipolytica 1855
---------------------AGTCATATGCTTGTCTCAAAGACTAAGCCATGCATGTCTAAGTATAAAC--AATTATACAGTGAAACTGCGAACGGCTCATTAAATCAGTTATCGTTTATTTGATAGT-----TTTCTACATGG-ATAACCGTGATAACTTCAGAACTAATACATGA---------CAGCCT-TCTGG------CGTATATATTAGATACAAAC----------------CAACAGTATGGTGATTCATAATATCTTGTCGAACCG------------ATCTTCGGTGTATCATTCAAAT--TTCTGCCCTATCAACTGTCGATGGTAGGATCGTGGCCTACCATGGTAACAACGGGTAACGGGGAATCAGGGTTCTATT-CCGGAGA…
>Komagataella_phaffi 1855
-------------------------------TTGTCTCAAAGATTAAGCCATGCATGTCTAAGTATAG----CATTATACGGTGAAACTGCGAATGGCTCATTAAATCAGTTATCGTTTATTTGATAGTG----TTGCTACAAGG-ATAACCGTGGTAATTCTAGAGCTAATACTTGAT--------CAGCCC-TCGGG------CGTATTTATTAGATAAAACCTT-----------------CGTTTTGGTGATTCATAATAACTTTTCGAATCTTAG---------------GATGGTTCATTCAAAT--TTCTGCCCTATCAACTTTCGATGGTAGGATAGAGGCCTACCATGGTTTCTACGGGTAACGGGGAATAAGGGTTCGATT-CCGGAGA…
>Ogataea_polymorpha 1855
--------------------------------------AAAGATTAAGCCATGCATGTCTAAGTATAAGC-AATTTATACAGTGAAACTGCGAATGGCTCATTAAATCAGTTATCGTTTATTTGATAGTTCCT-TTACTACATGG-ATAACCGTGGTAATTCTAGAGCTAATACATGCTTAAAGCCCCGACT--TCTGGAAGGGGTGTATTTATTAGATAAAAAATCAATG--CCTTC---GGGCTTTTTGATGATTCATAATAACTTTTCGAAGCTCATGGCC-TTGTGCTGGAGCTGGTTCATTCAAAT--TTCTGCCCTATCAACTTTCGATGGTAGGATAGTGGCCTACCATGGTTTTCACGGGTAACGGGGAATAAGGGTTCGATT-CCGGAGA…
>Ogataea_parapolymorpha 1855
-ATCTGGTTGATCCTGCCAGTAGTCATATGCTTGTCTCAAAGATTAAGCCATGCATGTCTAAGTATAAGC-AATTTATACAGTGAAACTGCGAATGGCTCATTAAATCAGTTATCGTTTATTTGATAGTTCCT-TTACTACATGG-ATAACCGTGGTAATTCTAGAGCTAATACATGCTTAAAGCCCCGACT--TCTGGAAGGGGTGTATTTATTAGATAAAAAATCAATG--CCTTC---GGGCTTTTTGATGATTCATAATAACTTTTCGAAGCTCATGGCC-TTGTGCTGGAGCTGGTTCATTCAAAT--TTCTGCCCTATCAACTTTCGATGGTAGGATAGTGGCCTACCATGGTTTTCACGGGTAACGGGGAATAAGGGTTCGATT-CCGGAGA…
>Clavispora_lusitaniae 1855
------------------------------------TCAAAGATTAAGCCATGCATGTCTAAGTATAAGC---ATTATACAGTGAAACTGCGAATGGCTCATTAAATCAGTTATCGTTTATTTGATAGTACC--TTGCTAATTGGCATACGCCTGGCAATTCTAGAGCTAATACATGCGTCCAAGCCCGACC--TCTGGAAGGGCTGTATTTATTAGATAAAAAATCAACA--TC------------CGTGATGATTCATAATAACTTGTCGAATCGCAGGGCC-TCGAGCCGGCGATGGTTCATTCAAAT--TTCTGCCCTATCAACTTTCGATGGTAGGATAGAGGCCTACCATGGTTTCAACGGGTAACGGGGAATTAGGGTTCGGTT-CCGGAGA…
>Debaryomyces_hansenii 1855
-----------------------------GCTTGTCTCAAAGATTAAGCCATGCATGTCTAAGTATAAGC-AATTTATACAGTGAAACTGCGAATGGCTCATTAAATCAGTTATCGTTTATTTGATAGTACCT-TTACTACTTGG-ATAACCGTGGTAATTCTAGAGCTAATACATGCTAAAAATCCCGACTG-TTTGGAAGGGATGTATTTATTAGATAAAAAATCAATGCTTTTCG---GAGCTCTTTGATGATTCATAATAACTTTTCGAATCGCATGGCC-TTGTGCTGGCGATGGTTCATTCAAAT--TTCTGCCCTATCAACTTTCGATGGTAGGATAGTGGCCTACCATGGTTTCAACGGGTAACGGGGAATAAGGGTTCGATT-CCGGAGA…
>Meyerozyma_guilliermondii 1855
-------------------------------TTGTCTCAAAGATTAAGCCATGCATGTCTAAGTATAAGC-AATTTATACAGTGAAACTGCGAATGGCTCATTAAATCAGTTATCGTTTATTTGATAGTACCT-TTACTACTTGG-ATAACCGTGGTAATTCTAGAGCTAATACATGCTAAAAATCCCGACTG-TTTGGAAGGGATGTATTTATTAGATAAAAAATCAATG--CTCTTT--GAGCTCTTTGATGATTCATAATAACTTTTCGAATCGCATGGCC-TTGTGCTGGCGATGGTTCATTCAAAT--TTCTGCCCTATCAACTTTCGATGGTAGGATAGTGGCCTACCATGGTTTCAACGGGTAACGGGGAATAAGGGTTCGATT-CCGGAGA…
>Scheffersomyces_stipitis 1855
------------------------------CTTGTCTCAAAGATTAAGCCATGCATGTCTAAGTATAAGC-AATTTATACAGTGAAACTGCGAATGGCTCATTAAATCAGTTATCGTTTATTTGATAGTACC--TTACTACTTGG-ATAACCGTGGTAATTCTAGAGCTAATACATGCTTAAAATCCCGACTG-TTTGGAAGGGATGTATTTATTAGATAAAAAATCAATG--CCTTC---GGGCTCTTTGATGATTCATAATAACTTTTCGAATCGCATGGCC-TTGTGCCGGCGATGGTTCATTCAAAT--TTCTGCCCTATCAACTTTCGATGGTAGGATAGTGGCCTACCATGGTTTCAACGGGTAACGGGGAATAAGGGTTCGATT-CCGGAGA…
>Lodderomyces_elongisporus 1855
--------------------------------------AAAGATTAAGCCATGCATGTCTAAGTATAAGC--AATTATACAGTGAAACTGCGAATGGCTCATTAAATCAGTTATCGTTTATTTGATAGTACC--TTACTACTTGG-ATAACCGTGGTAATTCTAGAGCTAATACATGCTTAAAATCCCGACTG-TTTGGAAGGGATGTATTTATTAGATAAAAAATCAATGCCCTTTT---GGGCTCTTTGATGATTCATAATAACTTTTCGAATCGCATGGCC-TTGTGCTGGCGATGGTTCATTCAAAT--TTCTGCCCTATCAACTTTCGATGGTAGGATAGTGGCCTACCATGGTTTCAACGGGTAACGGGGAATTAGGGTTCGATT-CCGGAGA…
>Candida_orthopsilosis 1855
AGACAGTCAGATTCCCCTTGTCCGTACCAGTTCTAAGTTGATCGTTAAGCGTGATCCGGACGGCATAAAT--GCCTACCAAGTGTGTCT----ATAGCGGCGTCCAGCAGCAGTCCGCCCGAGAGCAGCCCACCGCCAGTCACCACCACTTCTACGCAAGGCCCAAACCACCCGATCCTTAGAGCCAATCCTTATCCCGAAGTTACGGATCTATTTTGCCGACTTCCCTTA--TCTACATTATTCTATCAACTAGAGGCTGTTAACCT-TGGAGACCTGCTGCGGTTATGAGTACGACTTGGCATGAAAACTATTCCTTCCTGTGGATTTTCAA------------GGACCGTCGTGAGCGCACCGGACGCGGCAAAATTACCGCGCTCTT-CCAGCCA…
>Candida_dubliniensis 1855
--------------------------------------------------------------------------------------------------------------------------------------------------ATAACCGTGGTAATTCTAGAGCTAATACATGCTTAAAATCCCGACTG-TTTGGAAGGGATGTATTTATTAGATAAAAAATCAATG--CCTTC---GGGCTCTTTGATGATTCATAATAACTTTTCGAATCGCATGGCC-TTGTGCTGGCGATGGTTCATTCAAAT--TTCTGCCCTATCAACTTTCGATGGTAGGATAGTGGCCTACCATGGTTTCAACGGGTAACGGGGAATAAGGGTTCGATT-CCGGAGA…
>Candida_albicans 1855
----------------------------------------------------------------------------------------------------------TCAGTTATCGTTTATTTGATAGTACC--TTACTACTTGG-ATAACCGTGGTAATTCTAGAGCTAATACATGCTTAAAATCCCGACTG-TTTGGAAGGGATGTATTTATTAGATAAAAAATCAATG--CCTTC---GGGCTCTTTGATGATTCATAATAACTTTTCGAATCGCATGGCC-TTGTGCTGGCGATGGTTCATTCAAAT--TTCTGCCCTATCAACTTTCGATGGTAGGATAGTGGCCTACCATGGTTTCAACGGGTAACGGGGAATAAGGGTTCGATT-CCGGAGA…
>Candida_haemulonii 1855
------------------AGTAGTCATATGCTTGTCTCAAAGATTAAGCCATGCATGTCTAAGTATAAGC--AATTATACAGTGAAACTGCGAATGGCTCATTAAATCAGTTATCGTTTATTTGATAGTACC--TTGCTAATTGG-ATAAGCCTGGTAATTCTAGAGCTAATACATGCGCACAAGCCCGACT--TCTGGAAGGGCTGTATTTATTAGATAAAAAATCAACG-------------CTGCTTGATGATTCATAATAACTTGTCGAATCGCATGGCC-TCGCGCCGGCGATGGTTCATTCAAAT--TTCTGCCCTATCAACTTTCGATGGTAGGATAGAGGCCTACCATGGTTTCAACGGGTAACGGGGAATAAGGGTTCGGTT-CCGGAGA…
>Ascoidea_rubescens 1855
----------------------------------------AGATTAAGCCATGCATGTCTAAGTATAAGCAAAATTATAATGTGAAACTGCGAATGGCTCATTAAATCAGTTATCGTTTATTTGATAGTACCTTTTACTACTTGG-ATATCCGTAGTAATTCTAGAGCTAATACATGCAAAAAAACCCGACCG-ATTGGAAGGGCTGTATATATTAGATAAAAAATCAATGCTCCTTATCGGAGGTTTTTGATGATTCATAATATCTTTTCGAATCGCACGGCC-TAGTGCTGGCGATGGTTCATTCAAAT--TTCTGCCCTATCAACTTTCGATGGTAGGATAGAGGCCTACCATGGTTTTTACGGGTAACGGGGAATAAGGGTTCGATT-CCGGAGA…
>Wickerhamomyces_ciferrii 1855
-----------------------------------------------GCCATGCATGTCTAAGTATAAGC-AATTTATACAGTGAAACTGCGAATGGCTCATTAAATCAGTTATCGTTTATTTGATAGTACTC-TTACTACTTGGTATAACCGTGGTAATTCTAGAGCTAATACATGCTAAAAACCCCGACTG-TTTGGGAGGGGTGTATTTATTAGATAAAAAATCAATGCTCTTCT---GAGCTCTTTGATGATTCATAATAACTTTTCGAATCGCATGACT-TTGTGTCGGCGATGGTTCATTCAAAT--TTCTGCCCTATCAACTTTCGATGGTAGGATAGTGGCCTACCATGGTTTCAACGGGTAACGGGGAATAAGGGTTCGATT-CCGGAGA…
>Cyberlindnera_jadinii 1855
------------------------------------------------------------------------ATTTATACAGTGAAACTGCGAATGGCTCATTAAATCAGTTATAGTTTATTTGATAGTACC--TTACTACTTGG-ATAACCGTGGTAATTCTAGAGCTAATACATGCTAAAAACCCCGACTG-CTCGGGAGGGGTGTATTTATTAGATAAAAAATCAATG--CCCTC---GGGCTCTTTGATGATTCATAATAACTTGTCGAATCGCATGGCT-TTACGCCGGCGATGGTTCATTCAAAT--TTCTGCCCTATCAACTGTCGATGGTAGGATAGTGGCCTACCATGGTGGCAACGGGTAACGGGGAATAAGGGTTCGATT-CCGGAGA…
>Sugiyamaella_lignohabitans 1855
-----------------------------------------------------------------------------------------------------------------------------------------------------ACCGTGGTAATTCTAGAGCTAATACATGCTAAAAATCCCTTCG--TTTCGTTGGGATGTATTTATTAGATAAAAAACCAATG--TCTTC---GGACTCTTTGGTGATTCATAATAACTTTTCGAATCGCATAGCC-TTGTGCTGGCGATGGTTCATTCAAAT--TTCTG-CCTATCAACTTTCGATGGTAGGATAGTGGCCTACCATGGTTTCAACGGGTAACG-GGAATAAGGGTTCTATTCCCGGAGA…
>Wickerhamiella_sorbophila 1855
---------------------AGTCATATGCTTGTCTCAAAGATTAAGCCATGCATGTCTAAGTATAAGC-AATCTATACAGTGAAACTGCGAATGGCTCATTAAATCAGTTACCGTTTATTTGATAGTGCA--TTACTACATGG-ATAACCGTGGTAATTCTAGAGCTAATACATCCGTAAAATCCCG-----TCTGG----GATGTATTTATTAGATAAAAAACCAATG--TCTTC---GGACTTTTTGGTGATTCATGATAACTTCTCGAAGCGCATTGCCTTTGTGCTGGCGCTGGTTCATTCAAAT--TTCTGCCCTATCAACTGTCGATGGTAGGATAGAGGCCTACCATGGTATCAACGGGTAACGGGGAATTAGGGTTCGATT-CCGGAGA…
>Lachancea_thermotolerans 1855
-----------------------------------------------GCCATGCATGTCTAAGTATAAGC-AATTTATACAGTGAAACTGCGAATGGCTCACCAAATCAGTTATCGTTTATTTGATAGTTCCT-TTACTACATGGTATAACTGTGGTAATTCTAGAGCTAATACATGCTTAAAATCTCGACCT-TTTGGAAGAGATGTATTTATTAGATAAAAAATCAATG--TCTTC---GGACTCTATGATGATTCATAATAACTTTTCGAATCGCATGGCC-TTGTGCTGGCGATGGTTCATTCAAAT--TTCTGCCCTATCAACTTTCGATGGTAGGATAGTGGCCTACCATGGTTTCAACGGGTAACGGGGAATAAGGGTTCGATT-CCGGAGA…
>Eremothecium_cymbalariae 1855
---------------------AGTCATATGCTTGTCTCAAAGATTAAGCCATGCATGTCTAAGTATAAGC-AATTTATACAGTGAAACTGCGAATGGCTCATTAAATCAGTTATCGTTTATTTGATAGTTCCT-TTACTACATGG-ATATCTGTGGTAATTCTAGAGCTAATACATGCTTAAAATCTCGACCT-TCTGGAAGAGATGTATTTATTAGATAAAAAATCAATG--TCTTC---GGACTCTTTGATGATTCATAATAACTTTTCGAATCGCATGGCC-TTGCGCTGGCGATGGTTCATTCAAAT--TTCTGCCCTATCAACTTTCGATGGTAGGATAGTGGCCTACCATGGTTTCAACGGGTAACGGGGAATAAGGGTTCGATT-CCGGAGA…
>Eremothecium_gossypii 1855
---------------------AGTCATATGCTTGTCTCAAAGATTAAGCCATGCATGTCTAAGTATAAGC-AATTTATACAGTGAAACTGCGAATGGCTCATTAAATCAGTTATCGTTTATTTGATAGTTCCT-TTACTACATGG-ATATCTGTGGTAATTCTAGAGCTAATACATGCTTAAAATCTCGACCT-TTTGGAAGAGATGTATTTATTAGATAAAAAATCAATG--TCTTC---GGACTCTTTGATGATTCATAATAACTTTTCGAATCGCATGGCC-TTGTGCTGGCGATGGTTCATTCAAAT--TTCTGCCCTATCAACTTTCGATGGTAGGATAGTGGCCTACCATGGTTTCAACGGGTAACGGGGAATAAGGGTTCGATT-CCGGAGA…
>Kluyveromyces_marxianus 1855
------------------------------------------------------------------------------------------------------------------------------------------------------TCTTGACATCTTCTGATCT-----------------------------------------------------------------------------CTTTGATGATTCATAATAACTTTTCGAATCGCATGACT-TCGTGTCGGCGATGGTTCATTCAAAT--TTCTGCCCTATCAACTTTCGATGGTAGGATAGTGGCCTACCATGGTTTCAACGGGTAACGGGGAATAAGGGTTCGATT-CCGGAGA…
>Kluyveromyces_lactis 1855
---------------------AGTCATATGCTTGTCTCAAAGATTAAGCCATGCATGTCTAAGTATAAGC-AATTTATACAGTGAAACTGCGAATGGCTCATTAAATCAGTTATCGTTTATTTGATAGTTCCT-TTACTACATGG-ATATCTGTGGTAATTCTAGAGCTAATACATGCTTAAAATCTCGACCC-TTTGGAAGAGATGTATTTATTAGATAAAAAATCAATG--TCTTC---GGACTCCTTGATGATTCATAATAACTTTTCGAATCGCATGGCC-TTGTGCTGGCGATGGTTCATTCAAAT--TTCTGCCCTATCAACTTTCGATGGTAGGATAGTGGCCTACCATGGTTTCAACGGGTAACGGGGAATAAGGGTTCGATT-CCGGAGA…
>Torulaspora_delbrueckii 1855
---CTGGTTGATCCTGCCAGTAGTCATATGCTTGTCTCAAAGATTAAGCCATGCATGTCTAAGTATAAGC-AATTTATACAGTGAAACTGCGAATGGCTCATTAAATCAGTTATCGTTTATTTGATAGTTCCT-TTACTACATGGTATAACTGTGGTAATTCTAGAGCTAATACATGCTTAAAATCTCGACC--TTTGGAAGAGATGTATTTATTAGATAAAAAATCAATG--TCTTC---GGACTCTTTGATGATTCATAATAACTTTTCGAATCGCATGGCC-TTGTGCTGGCGATGGTTCATTCAAAT--TTCTGCCCTATCAACTTTCGATGGTAGGATAGTGGCCTACCATGGTTTCAACGGGTAACGGGGAATAAGGGTTCGATT-CCGGAGA…
>Zygosaccharomyces_rouxii 1855
TATCTGGTTGATCCTGCCAGTAGTCATATGCTTGTCTCAAAGATTAAGCCATGCATGTCTAAGTATAAGC-AATTTATACAGTGAAACTGCGAATGGCTCATTAAATCAGTTATCGTTTATTTGATAGTTCCT-TTACTACATGGTATAACTGTGGTAATTCTAGAGCTAATACATGCTTAAAATCTCGACCT-TTCGGAAGAGATGTATTTATTAGATAAAAAATCAACG--TCTTC---GGACTCCTTGATGATTCATAATAACTTTTCGAATCGCATGGCC-TTGTGCTGGCGATGGTTCATTCAAAT--TTCTGCCCTATCAACTTTCGATGGTAGGATAGTGGCCTACCATGGTTTCAACGGGTAACGGGGAATAAGGGTTCGATT-CCGGAGA…
>Naumovozyma_castellii 1855
TATCTGGTTGATCCTGCCAGTAGTCATATGCTTGTCTCAAAGATTAAGCCATGCATGTCTAAGTATAAGC-AATTTATACAGTGAAACTGCGAATGGCTCATTAAATCAGTTATCGTTTATTTGATAGTTCCT-TTACTACATGGTATAACTGTGGTAATTCTAGAGCTAATACATGCTTAAAATCTCGACCT-TTTGGAAGAGATGTATTTATTAGATAAAAAATCAATG--TCTTC---GGACTCTTTGATGATTCATAATAACTTTTCGAATCGCATGGCC-TTGTGCTGGCGATGGTTCATTCAAAT--TTCTGCCCTATCAACTTTCGATGGTAGGATAGTGGCCTACCATGGTTTCAACGGGTAACGGGGAATAAGGGTTCGATT-CCGGAGA…
>Naumovozyma_dairenensis 1855
TATCTGGTTGATCCTGCCAGTAGTCATATGCTTGTCTCAAAGATTAAGCCATGCATGTCTAAGTATAAGC-AATTTATACAGTGAAACTGCGAATGGCTCATTAAATCAGTTATCGTTTATTTGATAGTTCCT-TTACTACATGGTATAACTGTGGTAATTCTAGAGCTAATACATGCTTAAAATCTCGACCT-TTTGGAAGAGATGTATTTATTAGATAAAAAATCAATG--TCTTC---GGACTCTTTGATGATTCATAATAACTTTTCGAATCGCATGGCC-TTGTGCTGGCGATGGTTCATTCAAAT--TTCTGCCCTATCAACTTTCGATGGTAGGATAGTGGCCTACCATGGTTTCAACGGGTAACGGGGAATAAGGGTTCGATT-CCGGAGA…
>Kazachstania_africana 1855
---------------------AGTCATATGCTTGTCTCAAAGATTAAGCCATGCATGTCTAAGTATAAGC-AATTTATACAGTGAAACTGCGAATGGCTCATTAAATCAGTTATCGTTTATTTGATAGTTCCT-TTACTACATGGTATAACTGTGGTAATTCTAGAGCTAATACATGCTTAAAATCTCGACC-----GGAAGAGATGTATTTATTAGATAAAAAATCAATG--TCTTC---GGACTTTTTGATGATTCATAATAACTTTTCGAATCGCATGGCC-TTGTGCTGGCGATGGTTCATTCAAAT--TTCTGCCCTATCAACTTTCGATGGTAGGATAGTGGCCTACCATGGTTTCAACGGGTAACGGGGAATAAGGGTTCGATT-CCGGAGA…
>Kazachstania_naganishii 1855
TATCTGGTTGATCCTGCCAGTAGTCATATGCTTGTCTCAAAGATTAAGCCATGCATGTCTAAGTATAAGC-AATTTATACAGTGAAACTGCGAATGGCTCATTAAATCAGTTATCGTTTATTTGATAGTTCCT-TTACTACATGGTATAACTGTGGTAATTCTAGAGCTAATACATGCTTAAAATCTCGACCT-CACGGAAGAGATGTATTTATTAGATAAAAAATCAATG--TCTTC---GGACTCTTTGATGATTCATAATAACTTTTCGAATCGCATGGCC-TTGTGCTGGCGATGGTTCATTCAAAT--TTCTGCCCTATCAACTTTCGATGGTAGGATAGTGGCCTACCATGGTTTCAACGGGTAACGGGGAATAAGGGTTCGATT-CCGGAGA…
>Saccharomyces_paradoxus 1855
---CTGGTTGATCCTGCCAGTAGTCATATGCTTGTCTCAAAGATTAAGCCATGCATGTCTAAGTATAAGC-AATTTATACAGTGAAACTGCGAATGGCTCATTAAATCAGTTATCGTTTATTTGATAGTTCCT-TTACTACATGGTATAACTGTGGTAATTCTAGAGCTAATACATGCTTAAAATCTCGACCC-TTTGGAAGAGATGTATTTATTAGATAAAAAATCAATG--TCTTC---GGACTCTTTGATGATTCATAATAACTTTTCGAATCGCATGGCC-TTGTGCTGGCGATGGTTCATTCAAAT--TTCTGCCCTATCAACTTTCGATGGTAGGATAGTGGCCTACCATGGTTTCAACGGGTAACGGGGAATAAGGGTTCGATT-CCGGAGA…
>Saccharomyces_cerevisiae 1855
------------------------------------------------------ATGTCTAAGTATAAGC-AATTTATACAGTGAAACTGCGAATGGCTCATTAAATCAGTTATCGTTTATTTGATAGTTCCT-TTACTACATGGTATAACTGTGGTAATTCTAGAGCTAATACATGCTTAAAATCTCGACCC-TTTGGAAGAGATGTATTTATTAGATAAAAAATCAATG--TCTTC---GGACTCTTTGATGATTCATAATAACTTTTCGAATCGCATGGCC-TTGTGCTGGCGATGGTTCATTCAAAT--TTCTGCCCTATCAACTTTCGATGGTAGGATAGTGGCCTACCATGGTTTCAACGGGTAACGGGGAATAAGGGTTCGATT-CCGGAGA…
>Candida_glabrata 1855
---------------------AGTCATATGCTTGTCTCAAAGATTAAGCCATGCATGTCTAAGTATAAGC-AATTTATACAGTGAAACTGCGAATGGCTCATTAAATCAGTTATCGTTTATTTGATAGTTCCT-TTACTACATGGTATAACTGTGGTAATTCTAGAGCTAATACATGCTTAAAATCTCGACCT-CTTGGAAGAGATGTATTTATTAGATAAAAAATCAATG--TCTTC---GGACTTTTTGATGATTCATAATAACTTTTCGAATCGCATGGCC-TTGTGCTGGCGATGGTTCATTCAAAT--TTCTGCCCTATCAACTTTCGATGGTAGGATAGTGGCCTACCATGGTTTCAACGGGTAACGGGGAATAAGGGTTCGATT-CCGGAGA…

## Sheet: degron MAFFT alignment
>Saccharomyces_cerevisiae 154																																									>Saccharomyces_cerevisiae 50
-------------CCGTGATTACGATG------ACCAGGAAAC-------------------------------------------------------------------------------------------------------TACAGTGA		Order	Family	Species	Degron nucleotide sites																													Stop codon			Degree of conservation		Degree of conservation		----AVITMTRKLQ------------------------------------		Order	Family	Species	Degron amino acid sites
>Saccharomyces_paradoxus 154		Saccharomycetales	Saccharomycetaceae	Saccharomyces cerevisiae	C	C	G	T	G	A	T	T	A	C	G	A	T	G	A	C	C	A	G	G	A	A	A	C	T	A	C	A	G	T	G	A			90% to 100%		>Saccharomyces_paradoxus 50		Saccharomycetales	Saccharomycetaceae	Saccharomyces cerevisiae	A	V	I	T
-------------CCGTGATTACGATG------ACCAGGAAAC-------------------------------------------------------------------------------------------------------TACAGTGA				Saccharomyces paradoxus	C	C	G	T	G	A	T	T	A	C	G	A	T	G	A	C	C	A	G	G	A	A	A	C	T	A	C	A	G	T	G	A	29/29		50% to 89%		----AVITMTRKLQ------------------------------------				Saccharomyces paradoxus	A	V	I	T
>Lachancea_thermotolerans 154				Lachancea thermotolerans	C	C	G	T	G	A	T	T	C	G	C	C	G	C	-	-	-	-	-	-	-	-	-	-	G	A	G	C	A	T	G	A	9/29		33% to 49%		>Lachancea_thermotolerans 50				Lachancea thermotolerans	A	V	I	R
-------------CCGTGATTCGCCGC----------------------------------------------------------------------------------------------------------------CTTCTTAGAGCATGA				Eremothecium cymbalariae	C	C	G	A	G	A	T	T	G	T	C	C	A	G	T	G	G	A	A	A	G	-	-	-	-	-	-	A	A	T	G	A	9/29		less than 33%		----AVIRRLLRA-------------------------------------				Eremothecium cymbalariae	A	E	I	V
>Eremothecium_cymbalariae 154				Eremothecium gossypii	C	A	G	C	G	G	T	T	G	T	C	C	A	G	T	G	G	A	A	G	A	G	A	C	G	A	G	T	G	T	G	A	13/29				>Eremothecium_cymbalariae 50				Eremothecium gossypii	A	A	V	V
-------------CCGAGATTGTCCAG------TGGAAAG-------------------------------------------------------------------------------------------------------------AATGA				Kluyveromyces marxianus	C	A	G	T	G	A	T	T	G	T	A	A	-	-	-	-	-	-	-	-	-	-	-	-	-	-	-	C	A	T	G	A	8/29				----AEIVQWKE--------------------------------------				Kluyveromyces marxianus	A	V	I	V
>Eremothecium_gossypii 154				Kluyveromyces lactis	C	A	G	T	G	A	T	T	G	T	A	A	-	-	-	-	-	-	-	-	-	-	-	-	-	-	-	C	A	T	G	A	8/29				>Eremothecium_gossypii 50				Kluyveromyces lactis	A	V	I	V
-------------CAGCGGTTGTCCAG------TGGAAGAGAC-------------------------------------------------------------------------------------------------------GAGTGTGA				Torulaspora delbrueckii	C	C	G	T	G	A	T	T	A	C	A	G	C	T	-	-	-	-	-	-	-	-	-	-	T	G	A	G	A	T	G	A	11/29				----AAVVQWKRRV------------------------------------				Torulaspora delbrueckii	A	V	I	T
>Kluyveromyces_marxianus 154				Zygosaccharomyces rouxii	C	A	G	T	G	A	T	T	G	C	C	G	T	-	-	-	-	-	-	-	-	-	-	-	-	A	T	C	G	T	A	A	11/29				>Kluyveromyces_marxianus 50				Zygosaccharomyces rouxii	A	V	I	A
-------------CAGTGATTGTAA----------------------------------------------------------------------------------------------------------------------------CATGA				Naumovozyma castellii	C	A	G	T	G	A	T	T	A	C	T	A	A	-	-	-	-	-	-	-	-	-	-	-	-	C	C	T	A	T	G	A	11/29				----AVIVT-----------------------------------------				Naumovozyma castellii	A	V	I	T
>Kluyveromyces_lactis 154				Naumovozyma dairenensis	C	A	G	T	G	A	T	T	A	C	C	A	-	-	-	-	-	-	-	-	-	-	-	-	-	-	-	T	A	T	G	A	10/29				>Kluyveromyces_lactis 50				Naumovozyma dairenensis	A	V	I	T
-------------CAGTGATTGTAA----------------------------------------------------------------------------------------------------------------------------CATGA				Kazachstania africana	C	C	G	C	G	A	T	T	A	C	C	A	-	-	-	-	-	-	-	-	-	-	-	-	-	-	-	A	T	T	A	A	11/29				----AVIVT-----------------------------------------				Kazachstania africana	A	A	I	T
>Torulaspora_delbrueckii 154				Kazachstania naganishii	A	A	G	T	G	A	T	T	A	C	C	A	-	-	-	-	-	-	-	-	-	-	-	-	-	-	-	C	C	T	A	A	9/29				>Torulaspora_delbrueckii 50				Kazachstania naganishii	E	V	I	T
-------------CCGTGATTACAGCT-------------------------------------------------------------------------------------------------------ACAACAGGCATAGTTGTGAGATGA				Candida glabrata	A	A	G	A	G	A	T	T	A	C	T	A	A	C	T	A	T	G	G	A	T	G	A	T	A	T	T	A	T	T	G	A	11/29				----AVITATTGIVVR----------------------------------				Candida glabrata	E	E	I	T
>Zygosaccharomyces_rouxii 154			Trichomonascaceae	Wickerhamiella sorbophila	C	A	G	C	G	A	T	G	A	T	G	T	C	C	C	T	C	G	C	C	T	C	A	C	C	G	T	C	A	T	G	A	10/29				>Zygosaccharomyces_rouxii 50			Trichomonascaceae	Wickerhamiella sorbophila	A	A	M	M
-------------CAGTGATTGCCGT-------------------------------------------------------------------------------------------------------------------------ATCGTAA			Phaffomycetaceae	Wickerhamomyces ciferrii	C	A	G	T	G	A	T	T	A	C	A	T	G	T	-	-	-	-	-	-	-	-	-	-	T	T	C	A	T	T	A	G	12/29				----AVIAVS----------------------------------------			Phaffomycetaceae	Wickerhamomyces ciferrii	A	V	I	T
>Naumovozyma_castellii 154			Debaryomycetaceae	Debaryomyces hansenii	A	A	G	A	G	A	T	T	T	T	G	T	T	G	C	C	A	A	G	G	A	G	T	T	A	T	C	A	A	T	G	A	15/29				>Naumovozyma_castellii 50			Debaryomycetaceae	Debaryomyces hansenii	E	E	I	L
-------------CAGTGATTACTAA-------------------------------------------------------------------------------------------------------------------------CCTATGA				Meyerozyma guilliermondii	A	A	G	A	G	A	T	T	T	T	G	T	A	T	C	C	T	A	A	G	T	T	G	T	T	G	G	A	G	T	G	A	12/29				----AVITNL----------------------------------------				Meyerozyma guilliermondii	E	E	I	L
>Naumovozyma_dairenensis 154				Scheffersomyces stipitis	A	A	G	T	A	A	T	T	T	T	G	T	C	A	G	C	C	A	A	C	G	G	T	T	G	T	T	G	C	T	A	G	9/29				>Naumovozyma_dairenensis 50				Scheffersomyces stipitis	E	V	I	L
-------------CAGTGATTACCA----------------------------------------------------------------------------------------------------------------------------TATGA				Lodderomyces elongisporus	C	A	G	T	A	A	T	T	T	T	G	T	C	A	C	T	T	G	A	A	C	A	A	G	C	A	G	T	A	T	A	A	10/29				----AVITI-----------------------------------------				Lodderomyces elongisporus	A	V	I	L
>Kazachstania_africana 154			Metschnikowiaceae	Clavispora lusitaniae	A	A	G	T	A	A	T	T	T	T	G	C	A	T	C	C	T	A	G	G	T	T	G	T	T	G	G	T	G	T	A	A	12/29				>Kazachstania_africana 50			Metschnikowiaceae	Clavispora lusitaniae	E	V	I	L
-------------CCGCGATTACCA----------------------------------------------------------------------------------------------------------------------------ATTAA			Pichiaceae	Ogataea polymorpha	C	A	G	T	G	A	T	G	A	T	T	G	T	A	-	-	-	-	-	-	-	-	-	-	A	G	T	T	A	T	G	A	8/29				----AAITN-----------------------------------------			Pichiaceae	Ogataea polymorpha	P	V	M	I
>Kazachstania_naganishii 154				Ogataea parapolymorpha	C	A	G	T	G	A	T	G	A	T	T	G	T	A	-	-	-	-	-	-	-	-	-	-	A	G	T	T	A	T	G	A	8/29				>Kazachstania_naganishii 50				Ogataea parapolymorpha	A	V	M	I
-------------AAGTGATTACCA----------------------------------------------------------------------------------------------------------------------------CCTAA			Phaffomycetaceae	Komagataella phaffii	C	A	G	T	G	A	T	G	A	C	G	G	A	T	T	T	T	A	C	A	C	A	T	T	T	C	A	G	G	T	G	A	13/29				----EVITT-----------------------------------------			Phaffomycetaceae	Komagataella phaffii	A	V	M	T
>Candida_glabrata 154				Degree of conservation	17/23	5/23	23/23	16/23	21/23	22/23	23/23	19/23	12/23	10/23	8/23	8/23	5/23	4/23	1/23	5/23	3/23	8/23	4/23	5/23	3/23	3/23	5/23	3/23	6/23	5/23	4/23	6/23	6/23								>Candida_glabrata 50				Degree of conservation	16/23	16/23	18/23	9/23
-------------AAGAGATTACTAACATAGT-TATGGATGATAGT---------------------------------------------------------------------------------------------TTCATCAATTATTGA																																									---GEEITNIVMDD-------------------------------SFINY
>Wickerhamiella_sorbophila 154																																									>Wickerhamiella_sorbophila 50
-------------CAGCGATGATGTCCCTACCACTCGCCTCACAACGGGAGCA----------------------------------------------CGGTGTATGTGCCCCCACCCCTTTTTATTTGTCTAGAGCCCTTTTATCGTCATGA																																									----AAMMSLPLASQ---------------REHGVCAPTPFYLSRALLSS
>Wickerhamomyces_ciferrii 154																																									>Wickerhamomyces_ciferrii 50
-------------CAGTGATTACATGT----------------------------------------------------------------------------------------------------CAATTGAAGAAAATTAAGATTCATTAG																																									----AVITCQLKKIK---------------------------------IH
>Debaryomyces_hansenii 154																																									>Debaryomyces_hansenii 50
-------------AAGAGATTTTGTTG------CCAAGGAGTTACGATC-------------------------------------------------------------------------------------------------ATCAATGA																																									----EEILLPRSYDH----------------------------------Q
>Meyerozyma_guilliermondii 154																																									>Meyerozyma_guilliermondii 50
-------------AAGAGATTTTGTAT------CCTAAGTTGTACGATC----------------------------------------------------------------------------------TGGTATCGTTAGCTGTGGAGTGA																																									----EEILYPKLYDL-----------------------------VSLAVE
>Scheffersomyces_stipitis 154																																									>Scheffersomyces_stipitis 50
-------------AAGTAATTTTGTCA------GCCAACGGTTACTTACAGGGAT----------------------------------------------------------------TTGACGATACTGTAGCAGCGTCTATTCGTTGCTAG																																									----EVILSANGYLQ----GFDDTV-------------------AASIRC
>Lodderomyces_elongisporus 154																																									>Lodderomyces_elongisporus 50
-------------CAGTAATTTTGTCA------CTTGAACAAGAACGGCAGCAGCCAATG----------------------------------AAAACTATGGTGGATATCTTGAATATTGAAAATCGAATACACCTGGCTATTACAGTATAA																																									----AVILSLEQERQQPMKTMVDIL-----NIENR--------IHLAITV
>Clavispora_lusitaniae 154																																									>Clavispora_lusitaniae 50
-------------AAGTAATTTTGCAT------CCTAGGTTGT----------------------------------------------------------------------------------------------------TGATGGTGTAA																																									----EVILHPRLLMV-----------------------------------
>Ogataea_polymorpha 154																																									>Ogataea_polymorpha 50
-------------CAGTGATGATTGTA----------------------------------------------------------------------------------------------------------------------AAGTTATGA																																									----PVMIVKL---------------------------------------
>Ogataea_parapolymorpha 154																																									>Ogataea_parapolymorpha 50
GTGCATCATCCAGCAGTGATGATTGTA----------------------------------------------------------------------------------------------------------------------AAGTTATGA																																									VHHPAVMIVKL---------------------------------------
>Komagataella_phaffii 154																																									>Komagataella_phaffii 50
-------------CAGTGATGACGGATTCATC-TTTACACATTACAGCAGGCTCCATCGGCTTTTTCTCTTTGATTGGGGGGGGGGAAAGTTCTGTAGCAGGGAGGCGCAGTTCAGTTGGCACATATCAGTTGACATGCATAGCGATCAGGTGA																																									----AVMTDSSLHITAGSIGFFSLIGGGESSVAGRRSSVGTYQLTCIAIR
[truncated: 62 more columns]

## Sheet: HAC1 PhastCons scores
PhastCons conservation scores considering whole HAC1 alignments																								PhastCons conservation scores considering HAC1 alignments at CDS and intron separately
Summary		HAC1 Gene Region	Saccharomyces cerevisiae HAC1 Site	PhastCons Conservation Score	Average Conservation Score		First site	Last site	Exon 1	overlapping regions	Intron (degron)	overlapping region	Intron (downstream of degron)	overlapping region	Exon 2									Summary		HAC1 CDS Region	S. cerevisiae HAC1 CDS Site	PhastCons Conservation Score	Average Conservation Score		HAC1 Intron Region	S. cerevisiae HAC1 Intron Site	PhastCons Conservation Score	Average Conservation Score
HAC1 Gene Region	Average Conservation Score	First Exon	1	1	0.20703		1	32	0.0952187															HAC1 Gene Region	Average Conservation Score	First Exon	1	1	0.197451		Degron	1	1	0.307812
First Exon	0.20703		2	1			2	33	0.064															First Exon	0.197451		2	1				2	1
Degron	0.256		3	1			3	34	0.0327812															Degron	0.307812		3	1				3	1
Remainder of Intron	0.0171279		4	0			4	35	0.003375															Remainder of Intron	0.0490045		4	0				4	1
Second Exon	0.234842		5	0.002			5	36	0.0034375															Second Exon	0.126964		5	0.002				5	1
			6	0			6	37	0.003375																		6	0				6	1
			7	0.005			7	38	0.00340625																		7	0.001				7	1
			8	0			8	39	0.00325																		8	0				8	1
			9	0			9	40	0.00334375																		9	0				9	0.987
			10	0			10	41	0.00346875																		10	0				10	0.824
			11	0			11	42	0.00353125																		11	0				11	0.037
			12	0			12	43	0.00365625																		12	0				12	0.002
			13	0.002			13	44	0.00371875																		13	0.002				13	0
			14	0			14	45	0.00365625																		14	0				14	0
			15	0.001			15	46	0.00365625																		15	0				15	0
			16	0			16	47	0.003625																		16	0				16	0
			17	0			17	48	0.003625																		17	0				17	0
			18	0			18	49	0.003625																		18	0				18	0
			19	0.003			19	50	0.003625																		19	0.004				19	0
			20	0			20	51	0.00353125																		20	0				20	0
			21	0			21	52	0.014875																		21	0				21	0
			22	0.002			22	53	0.0289375																		22	0				22	0
			23	0.001			23	54	0.0289062																		23	0				23	0
			24	0.002			24	55	0.0382813																		24	0				24	0
			25	0.008			25	56	0.0661875																		25	0.001				25	0
			26	0			26	57	0.0659688																		26	0				26	0
			27	0.001			27	58	0.066																		27	0.001				27	0
			28	0.001			28	59	0.0673125																		28	0.002				28	0
			29	0.003			29	60	0.0672813																		29	0				29	0
			30	0			30	61	0.067375																		30	0				30	0
			31	0.002			31	62	0.068625																		31	0				31	0
			32	0.014			32	63	0.0685937																		32	0.001				32	0
			33	0.001			33	64	0.0990937																		33	0			Remainder of Intron	33	0	0.0490045
			34	0.001			34	65	0.130312																		34	0				34	0
			35	0.059			35	66	0.160969																		35	0.001				35	0
			36	0.002			36	67	0.190344																		36	0				36	0
			37	0			37	68	0.220812																		37	0				37	0
			38	0.001			38	69	0.221687																		38	0.001				38	0
			39	0			39	70	0.225156																		39	0				39	0
			40	0.003			40	71	0.256188																		40	0				40	0
			41	0.004			41	72	0.256188																		41	0.001				41	0
			42	0.002			42	73	0.257125																		42	0				42	0
			43	0.004			43	74	0.284281																		43	0				43	0
			44	0.002			44	75	0.284187																		44	0				44	0
			45	0			45	76	0.289313																		45	0				45	0
			46	0			46	77	0.320469																		46	0				46	0
			47	0			47	78	0.322563																		47	0				47	0
			48	0			48	79	0.353813																		48	0.003				48	0
			49	0			49	80	0.385063																		49	0.011				49	0
			50	0			50	81	0.385063																		50	0.001				50	0
			51	0			51	82	0.416313																		51	0.001				51	0
			52	0.363			52	83	0.447563																		52	0.012				52	0
			53	0.45			53	84	0.43825																		53	0.173				53	0
			54	0.001			54	85	0.425375																		54	0				54	0
			55	0.301			55	86	0.456594																		55	0.066				55	0
			56	0.895			56	87	0.447219																		56	0.756				56	0
			57	0.001			57	88	0.450469																		57	0				57	0
			58	0.001			58	89	0.481656																		58	0				58	0
			59	0.043			59	90	0.495813																		59	0.003				59	0.001
			60	0			60	91	0.523438																		60	0				60	0
			61	0.006			61	92	0.554688																		61	0.106				61	0
			62	0.04			62	93	0.580281																		62	0.157				62	0
			63	0.001			63	94	0.610281																		63	0.008				63	0
			64	0.99			64	95	0.6415																		64	0.255				64	0
			65	1			65	96	0.610563																		65	0.963				65	0
			66	0.982			66	97	0.6105																		66	0.998				66	0
			67	0.999			67	98	0.611031																		67	1				67	0
			68	0.977			68	99	0.610812																		68	0.999				68	0
			69	0.028			69	100	0.611531																		69	0.064				69	0
			70	0.112			70	101	0.641906																		70	0.375				70	0
			71	0.993			71	102	0.638406																		71	0.705				71	0
			72	0.003			72	103	0.608719																		72	0.003				72	0
			73	0.034			73	104	0.638813																		73	0.026				73	0
			74	0.871			74	105	0.644906																		74	0.786				74	0.008
			75	0.001			75	106	0.648937																		75	0				75	0.003
			76	0.166			76	107	0.680156																		76	0.001				76	0.003
			77	0.997			77	108	0.703531																		77	1				77	0.002
			78	0.067			78	109	0.703625																		78	0.071				78	0.004
			79	1			79	110	0.732781																		79	1				79	0
			80	1			80	111	0.710844																		80	1				80	0
			81	0			81	112	0.710812																		81	0.001				81	0
			82	1			82	113	0.742062																		82	1				82	0
			83	1			83	114	0.736469																		83	1				83	0
			84	0.065			84	115	0.736469																		84	0.027				84	0
			85	0.038			85	116	0.765687																		85	0.069				85	0
			86	1			86	117	0.795719																		86	0.996				86	0
			87	0.001			87	118	0.795719																		87	0.001				87	0
			88	0.999			88	119	0.826937																		88	1				88	0
			89	0.999			89	120	0.801875																		89	1				89	0
			90	0.454			90	121	0.77675																		90	0.696				90	0
			91	0.927			91	122	0.793781																		91	0.982				91	0
			92	1			92	123	0.764844																		92	1				92	0
			93	0.825			93	124	0.7355																		93	0.599				93	0
			94	1			94	125	0.737687																		94	1				94	0
			95	1			95	126	0.706656																		95	1				95	0
			96	0			96	127	0.704313																		96	0				96	0
			97	0.998			97	128	0.735563																		97	1				97	0
			98	0.999			98	129	0.7085																		98	0.999				98	0
			99	0.992			99	130	0.708531																		99	0.974				99	0
			100	1			100	131	0.708781																		100	1				100	0
			101	1			101	132	0.678656																		101	1				101	0
			102	0			102	133	0.64825																		102	0				102	0
			103	0.043			103	134	0.6795																		103	0.051				103	0
			104	0.966			104	135	0.68025																		104	0.964				104	0
			105	0.229			105	136	0.681313																		105	0.496				105	0
			106	1			106	137	0.705406																		106	1				106	0
			107	1			107	138	0.674156																		107	1				107	0
			108	0.914			108	139	0.643531																		108	0.686				108	0
			109	1			109	140	0.645844																		109	1				109	0
			110	1			110	141	0.614969																		110	1				110	0
			111	0.298			111	142	0.593062																		111	0.565				111	0
			112	0.999			112	143	0.614969																		112	1				112	0
			113	1			113	144	0.593937																		113	1				113	0
			114	0.821			114	145	0.593938																		114	0.557				114	0
			115	1			115	146	0.599531																		115	1				115	0
			116	1			116	147	0.584281																		116	1				116	0
			117	0.999			117	148	0.580719																		117	0.998				117	0
			118	1			118	149	0.58075																		118	1				118	0
			119	1			119	150	0.578875																		119	0.999				119	0
			120	0.197			120	151	0.578844																		120	0.358				120	0
			121	0.195			121	152	0.600812																		121	0.387				121	0
			122	0.999			122	153	0.60975																		122	0.999				122	0
			123	0.001			123	154	0.609781																		123	0.008				123	0
			124	0.061			124	155	0.641																		124	0.338				124	0
			125	0.895			125	156	0.639531																		125	0.844				125	0
			126	0.007			126	157	0.642813																		126	0.001				126	0
			127	0.925			127	158	0.673844																		127	0.896				127	0
			128	1			128	159	0.645																		128	1				128	0
			129	0.132			129	160	0.645																		129	0.119				129	0
			130	1			130	161	0.672125																		130	1				130	0
			131	1			131	162	0.666219																		131	1				131	0
			132	0.036			132	163	0.666219																		132	0.046				132	0
			133	0.027			133	164	0.696312																		133	0.073				133	0
			134	1			134	165	0.69625																		134	0.999				134	0.001
			135	0.067			135	166	0.696187																		135	0.217				135	0
			136	1			136	167	0.725344																		136	1				136	0
			137	1			137	168	0.694844																		137	1				137	0
			138	0			138	169	0.694344																		138	0				138	0
			139	0.02			139	170	0.725594																		139	0.015				139	0
			140	0.988			140	171	0.748125																		140	0.998				140	0
			141	0.012			141	172	0.7485																		141	0.041				141	0
			142	0.299			142	173	0.779375																		142	0.628				142	0
			143	0.999			143	174	0.795531																		143	0.999				143	0
			144	0.326			144	175	0.795563																		144	0.332				144	0
			145	1			145	176	0.816625																		145	1				145	0
			146	1			146	177	0.8165																		146	1				146	0
			147	0.512			147	178	0.8165																		147	0.538				147	0
			148	0.886			148	179	0.83175																		148	0.924				148	0
			149	1			149	180	0.815719																		149	1				149	0
			150	0.94			150	181	0.796719																		150	0.784				150	0
			151	0.999			151	182	0.798562																		151	0.99				151	0.002
			152	0.9			152	183	0.767687																		152	0.839				152	0.005
			153	0.481			153	184	0.744625																		153	0.506				153	0.005
			154	1			154	185	0.736812																		154	1				154	0
			155	1			155	186	0.713719																		155	1				155	0
			156	0.014			156	187	0.713719																		156	0.019				156	0
			157	1			157	188	0.744531																		157	1				157	0
			158	1			158	189	0.743906																		158	1				158	0
			159	0.002			159	190	0.743344																		159	0.023				159	0
			160	1			160	191	0.774531																		160	1				160	0
			161	1			161	192	0.757437																		161	1				161	0
			162	0.811			162	193	0.756938																		162	0.99				162	0
			163	1			163	194	0.762781																		163	1				163	0
			164	0.999			164	195	0.731969																		164	0.999				164	0
			165	0.025			165	196	0.710875																		165	0.022				165	0
			166	0.998			166	197	0.720875																		166	0.999				166	0
			167	1			167	198	0.701812																		167	1				167	0
			168	0.024			168	199	0.695969																		168	0.04				168	0
			169	0.984			169	200	0.726437																		169	0.968				169	0
			170	1			170	201	0.712094																		170	1				170	0
			171	0.741			171	202	0.712094																		171	0.611				171	0
			172	1			172	203	0.720187																		172	1				172	0
			173	1			173	204	0.689125																		173	1				173	0
			174	0.816			174	205	0.657875																		174	0.806				174	0
			175	1			175	206	0.632469																		175	1				175	0
			176	1			176	207	0.601219																		176	1				176	0
			177	0.996			177	208	0.601125																		177	0.996				177	0
			178	1			178	209	0.601219																		178	1				178	0
			179	1			179	210	0.579281																		179	1				179	0
			180	0.373			180	211	0.57925																		180	0.828				180	0
			181	0.392			181	212	0.598812																		181	0.862				181	0
			182	0.999			182	213	0.586687																		182	1				182	0
			183	0.011			183	214	0.555469																		183	0.125				183	0
			184	0.162			184	215	0.555219																		184	0.443				184	0
			185	0.231			185	216	0.550156																		185	0.464				185	0
			186	0.261			186	217	0.542969																		186	0.527				186	0
			187	1			187	218	0.546469																		187	1				187	0
			188	1			188	219	0.515281																		188	1				188	0
			189	0.98			189	220	0.497219																		189	0.992				189	0
			190	0.982			190	221	0.497844																		190	0.988				190	0
			191	1			191	222	0.498406																		191	1				191	0
			192	0.453			192	223	0.498406																		192	0.417				192	0
			193	0.984			193	224	0.5155																		193	0.952				193	0
			194	0.998			194	225	0.485219																		194	0.987				194	0
			195	0.014			195	226	0.454031																		195	0.02				195	0
			196	0.324			196	227	0.453594																		196	0.213				196	0
			197	0.345			197	228	0.443469																		197	0.197				197	0
			198	0.388			198	229	0.437																		198	0.132				198	0
			199	0.813			199	230	0.437312																		199	0.758				199	0
			200	0.999			200	231	0.411906																		200	1				200	0.001
			201	0.525			201	232	0.380687																		201	0.849				201	0
			202	1			202	233	0.392969																		202	1				202	0
			203	1			203	234	0.361719																		203	1				203	0
			204	0.006			204	235	0.330469																		204	0.005				204	0
			205	0			205	236	0.330281																		205	0				205	0
			206	0.003			206	237	0.330281																		206	0.002				206	0
			207	0			207	238	0.330187																		207	0				207	0
			208	0.997			208	239	0.330187																		208	0.994				208	0
			209	0.999			209	240	0.299031																		209	0.999				209	0
			210	0.298			210	241	0.271875																		210	0.8				210	0
			211	0.999			211	242	0.288125																		211	1				211	0
			212	0.999			212	243	0.256937																		212	0.999				212	0
			213	0.004			213	244	0.225719																		213	0.003				213	0
			214	0			214	245	0.236031																		214	0				214	0
			215	0.003			215	246	0.236031																		215	0.005				215	0
			216	0			216	247	0.235937																		216	0				216	0
			217	0.001			217	248	0.235937																		217	0.001				217	0
			218	0.373			218	249	0.235906																		218	0.377				218	0
			219	0.002			219	250	0.224344																		219	0.001				219	0
			220	0.422			220	251	0.224312																		220	0.113				220	0
			221	1			221	252	0.211125																		221	1				221	0
			222	1			222	253	0.179875																		222	1				222	0
			223	1			223	254	0.148656																		223	1				223	0
			224	1			224	255	0.117406																		224	0.999				224	0
			225	0.015			225	256	0.0955312																		225	0.01				225	0
			226	0			226	257	0.121719																		226	0				226	0
			227	0			227	258	0.122437																		227	0				227	0
			228	0			228	259	0.122437																		228	0				228	0
			229	0.138			229	260	0.122562																		229	0.058				229	0
			230	0.398			230	261	0.11825																		230	0.613				230	0
			231	0			231	262	0.105813																		231	0				231	0
			232	0			232	263	0.105813																		232	0				232	0
			233	0.918			233	264	0.105813																		233	0.997				233	0
			234	0			234	265	0.077125																		234	0				234	0
			235	0			235	266	0.077125																		235	0.01				235	0
			236	0			236	267	0.077125																		236	0.004				236	0.004
			237	0			237	268	0.077125																		237	0				237	0.01
			238	0			238	269	0.0802812																		238	0.01				238	0.055
			239	0			239	270	0.0802812																		239	0				239	0.059
			240	0			240	271	0.0803437																		240	0.005				240	0.102
			241	0.13			241	272	0.0803437																		241	0.001				241	0.157
			242	0.818			242	273	0.0762812																		242	0.003				242	0.502
			243	0.001			243	274	0.0507187																		243	0				243	0.897
			244	0			244	275	0.0510625																		244	0				244	0.968
			245	0.334			245	276	0.0510625																		245	0.019				245	0.992
			246	0			246	277	0.040625																		246	0				246	1
			247	0			247	278	0.0407812																		247	0.001				247	1
			248	0			248	279	0.0407812																		248	0.976				248	1
			249	0			249	280	0.0407812																		249	0.001				249	1
			250	0.003			250	281	0.0407812																		250	0				250	1
			251	0.001			251	282	0.0406875																		251	0				251	1
			252	0			252	283	0.0406562																		252	0				252	1
			253	0			253	284	0.0406562																		253	0
			254	0.001			254	285	0.0406562																		254	0.001
			255	0			255	286	0.040625																		255	0
			256	0.3			256	287	0.040625																		256	0
			257	0.853			257	288	0.03125																		257	0.556
			258	0.023			258	289	0.00459375																		258	0.001
			259	0			259	290	0.003875																		259	0
			260	0.004			260	291	0.003875																		260	0.016
			261	0			261	292	0.00375																		261	0
			262	0			262	293	0.00375																		262	0
			263	0			263	294	0.00375																		263	0
			264	0			264	295	0.00375																		264	0
			265	0			265	296	0.00421875																		265	0
			266	0			266	297	0.00425																		266	0
			267	0			267	298	0.00425																		267	0
			268	0			268	299	0.00425																		268	0
			269	0.101			269	300	0.00425																		269	0
			270	0			270	301	0.00109375																		270	0
			271	0.002			271	302	0.00109375																		271	0
			272	0			272	303	0.00103125																		272	0.001
			273	0			273	304	0.0245																		273	0
			274	0			274	305	0.0250625																		274	0
			275	0.012			275	306	0.0250625																		275	0
			276	0			276	307	0.0246875																		276	0
			277	0			277	308	0.0246875																		277	0
			278	0.005			278	309	0.0246875																		278	0
			279	0			279	310	0.0255																		279	0
			280	0			280	311	0.0255																		280	0
			281	0			281	312	0.0255																		281	0
			282	0			282	313	0.048875																		282	0
			283	0			283	314	0.0489687																		283	0
			284	0			284	315	0.0489687																		284	0.001
			285	0			285	316	0.080125																		285	0
			286	0			286	317	0.109656																		286	0
			287	0			287	318	0.109656																		287	0
			288	0			288	319	0.10975																		288	0
			289	0			289	320	0.11075																		289	0
			290	0			290	321	0.11075																		290	0.001
			291	0			291	322	0.11075																		291	0
			292	0			292	323	0.11075																		292	0
			293	0			293	324	0.11075																		293	0.001
			294	0			294	325	0.11075																		294	0
			295	0			295	326	0.11075																		295	0.161
			296	0.015			296	327	0.11075																		296	0.001
			297	0.001			297	328	0.110281																		297	0
			298	0			298	329	0.112906																		298	0.001
			299	0			299	330	0.139687																		299	0.001
			300	0			300	331	0.140125																		300	0
			301	0			301	332	0.140156																		301	0
			302	0			302	333	0.140156																		302	0.001
			303	0			303	334	0.140219																		303	0
			304	0.751			304	335	0.140313																		304	0
			305	0.018			305	336	0.116844																		305	0.01
			306	0			306	337	0.116281																		306	0
			307	0			307	338	0.116281																		307	0
			308	0			308	339	0.116281																		308	0
			309	0			309	340	0.116281																		309	0
			310	0.031			310	341	0.116281																		310	0
			311	0			311	342	0.115312																		311	0
			312	0			312	343	0.115312																		312	0
			313	0.748			313	344	0.115312																		313	0.13
			314	0.003			314	345	0.0924687																		314	0.066
			315	0			315	346	0.092375																		315	0
			316	0.997			316	347	0.092375																		316	0.002
			317	0.945			317	348	0.0612187																		317	0.006
			318	0			318	349	0.0316875																		318	0
			319	0.003			319	350	0.0316875																		319	0
			320	0.032			320	351	0.0315937																		320	0.001
			321	0			321	352	0.0305937																		321	0
			322	0			322	353	0.0305937																		322	0
			323	0			323	354	0.0305937																		323	0.001
			324	0			324	355	0.0305937																		324	0
			325	0			325	356	0.0305937																		325	0.004
			326	0			326	357	0.0305937																		326	0.001
			327	0			327	358	0.0305937																		327	0.002
			328	0			328	359	0.0305937																		328	0.054
			329	0.085			329	360	0.0306562																		329	0
			330	0.857			330	361	0.028																		330	0
			331	0.014			331	362	0.00121875																		331	0
			332	0.001			332	363	0.00078125																		332	0.001
			333	0			333	364	0.0008125																		333	0
			334	0.002			334	365	0.0008125																		334	0
			335	0.003			335	366	0.00075																		335	0
			336	0			336	367	0.00065625																		336	0
			337	0			337	368	0.00065625																		337	0.003
			338	0			338	369	0.00065625																		338	0.006
			339	0			339	370	0.00065625																		339	0
			340	0			340	371	0.00065625																		340	0
			341	0			341	372	0.00065625																		341	0.001
			342	0			342	373	0.00065625																		342	0.001
			343	0			343	374	0.00065625																		343	0
			344	0			344	375	0.00065625																		344	0
			345	0.017			345	376	0.00065625																		345	0
			346	0			346	377	0.000125																		346	0.002
			347	0			347	378	0.000125																		347	0
			348	0			348	379	0.000125																		348	0
			349	0			349	380	0.000125																		349	0
			350	0			350	381	0.000125																		350	0
			351	0			351	382	0.000125																		351	0
			352	0			352	383	0.00015625																		352	0
			353	0			353	384	0.00015625																		353	0
			354	0			354	385	0.00015625																		354	0
			355	0			355	386	0.00015625																		355	0
			356	0			356	387	0.00015625																		356	0.001
			357	0			357	388	0.00015625																		357	0
			358	0			358	389	0.00015625																		358	0
			359	0			359	390	0.00015625																		359	0
			360	0.002			360	391	0.00015625																		360	0
			361	0			361	392	9.375e-05																		361	0
			362	0			362	393	9.375e-05																		362	0.002
			363	0			363	394	9.375e-05																		363	0
			364	0.002			364	395	9.375e-05																		364	0.001
			365	0			365	396	3.125e-05																		365	0.025
			366	0			366	397	3.125e-05																		366	0
			367	0			367	398	3.125e-05																		367	0
			368	0			368	399	3.125e-05																		368	0
			369	0			369	400	9.375e-05																		369	0
			370	0			370	401	9.375e-05																		370	0
			371	0			371	402	9.375e-05																		371	0
			372	0			372	403	9.375e-05																		372	0
			373	0			373	404	9.375e-05																		373	0
			374	0			374	405	0.00015625																		374	0
			375	0			375	406	0.00015625																		375	0
			376	0			376	407	0.00015625																		376	0.001
			377	0			377	408	0.00015625																		377	0.026
			378	0			378	409	0.00015625																		378	0.001
			379	0			379	410	0.00015625																		379	0.001
			380	0			380	411	0.0001875																		380	0.148
			381	0			381	412	0.0001875																		381	0.04
			382	0			382	413	0.0001875																		382	0
			383	0.001			383	414	0.0001875																		383	0.036
			384	0			384	415	0.00015625																		384	0.001
			385	0			385	416	0.00015625																		385	0
			386	0			386	417	0.00015625																		386	0
			387	0			387	418	0.00015625																		387	0
			388	0			388	419	0.00015625																		388	0
			389	0			389	420	0.00015625																		389	0
			390	0			390	421	0.00015625																		390	0
			391	0			391	422	0.00015625																		391	0
			392	0			392	423	0.00015625																		392	0
			393	0			393	424	0.00021875																		393	0
			394	0			394	425	0.00021875																		394	0
			395	0			395	426	0.00021875																		395	0
			396	0			396	427	0.00021875																		396	0
			397	0			397	428	0.00021875																		397	0
			398	0			398	429	0.00021875																		398	0.001
			399	0			399	430	0.00021875																		399	0
			400	0.002			400	431	0.00021875																		400	0
			401	0			401	432	0.00015625																		401	0
			402	0			402	433	0.00015625																		402	0
			403	0			403	434	0.00015625																		403	0
			404	0			404	435	0.00015625																		404	0
			405	0.002			405	436	0.00021875																		405	0
			406	0			406	437	0.0001875																		406	0
			407	0			407	438	0.0001875																		407	0
			408	0			408	439	0.0001875																		408	0
			409	0			409	440	0.0001875																		409	0.004
			410	0			410	441	0.0001875																		410	0
			411	0.001			411	442	0.0001875																		411	0
			412	0			412	443	0.00015625																		412	0
			413	0			413	444	0.00015625																		413	0
			414	0			414	445	0.00015625																		414	0
			415	0			415	446	0.00015625																		415	0
			416	0			416	447	0.00015625																		416	0
			417	0			417	448	0.00015625																		417	0
			418	0			418	449	0.00015625																		418	0
			419	0			419	450	0.00015625																		419	0
			420	0			420	451	0.00015625																		420	0
			421	0			421	452	0.00015625																		421	0
			422	0			422	453	0.00015625																		422	0
			423	0			423	454	0.00015625																		423	0
			424	0.002			424	455	0.0001875																		424	0
			425	0			425	456	0.000125																		425	0.058
			426	0			426	457	0.000125																		426	0.001
			427	0			427	458	0.00021875																		427	0
			428	0			428	459	0.00021875																		428	0.001
			429	0			429	460	0.00021875																		429	0
			430	0			430	461	0.00021875																		430	0
			431	0			431	462	0.00021875																		431	0.006
			432	0			432	463	0.00021875																		432	0
			433	0			433	464	0.00021875																		433	0
			434	0			434	465	0.00021875																		434	0
			435	0			435	466	0.00021875																		435	0
			436	0.002			436	467	0.00021875																		436	0
			437	0.001			437	468	0.0001875																		437	0.004
			438	0			438	469	0.00015625																		438	0
			439	0			439	470	0.00015625																		439	0
			440	0			440	471	0.00015625																		440	0
			441	0			441	472	0.00015625																		441	0
			442	0			442	473	0.0001875																		442	0
			443	0			443	474	0.0001875																		443	0
			444	0			444	475	0.0011875																		444	0
			445	0			445	476	0.0011875																		445	0
			446	0			446	477	0.0011875																		446	0
			447	0			447	478	0.0011875																		447	0
			448	0			448	479	0.00159375																		448	0
			449	0			449	480	0.00159375																		449	0
			450	0			450	481	0.0016875																		450	0
			451	0			451	482	0.00596875																		451	0
			452	0			452	483	0.00596875																		452	0
			453	0			453	484	0.00596875																		453	0
			454	0			454	485	0.00596875																		454	0
			455	0.001			455	486	0.00596875																		455	0
			456	0			456	487	0.0059375																		456	0
			457	0			457	488	0.0059375																		457	0
			458	0.003			458	489	0.0059375																		458	0.004
			459	0			459	490	0.00584375																		459	0
			460	0			460	491	0.00584375																		460	0
			461	0			461	492	0.00584375																		461	0
			462	0			462	493	0.00584375																		462	0
			463	0			463	494	0.00584375																		463	0
			464	0			464	495	0.00584375																		464	0
			465	0			465	496	0.005875																		465	0
			466	0			466	497	0.00675																		466	0
			467	0			467	498	0.00675																		467	0.001
			468	0.001			468	499	0.00675																		468	0
			469	0			469	500	0.00671875																		469	0
			470	0			470	501	0.00671875																		470	0
			471	0			471	502	0.00671875																		471	0
			472	0			472	503	0.00675																		472	0
			473	0.001			473	504	0.00675																		473	0.003
			474	0			474	505	0.00671875																		474	0
			475	0.032			475	506	0.00671875																		475	0
			476	0			476	507	0.00571875																		476	0
			477	0			477	508	0.00571875																		477	0
			478	0			478	509	0.00571875																		478	0
			479	0.013			479	510	0.00571875																		479	0
			480	0			480	511	0.0053125																		480	0
			481	0.003			481	512	0.0053125																		481	0.001
			482	0.137			482	513	0.00521875																		482	0
			483	0			483	514	0.0009375																		483	0
			484	0			484	515	0.0009375																		484	0.101
			485	0			485	516	0.0009375																		485	0.001
			486	0			486	517	0.021																		486	0
			487	0			487	518	0.021125																		487	0
			488	0			488	519	0.021125																		488	0
			489	0			489	520	0.021125																		489	0.004
			490	0			490	521	0.021125																		490	0
			491	0			491	522	0.021125																		491	0.004
			492	0			492	523	0.0211563																		492	0
			493	0			493	524	0.0211563																		493	0
			494	0			494	525	0.0211563																		494	0
			495	0			495	526	0.0211563																		495	0
			496	0.001			496	527	0.0211563																		496	0.346
			497	0.028			497	528	0.021125																		497	0.371
			498	0			498	529	0.02025																		498	0
			499	0			499	530	0.02025																		499	0
			500	0			500	531	0.02025																		500	0.003
			501	0			501	532	0.02025																		501	0
			502	0			502	533	0.02025																		502	0
			503	0.001			503	534	0.02025																		503	0.001
			504	0			504	535	0.0202188																		504	0
			505	0			505	536	0.0202188																		505	0
			506	0			506	537	0.0202188																		506	0.012
			507	0			507	538	0.0202188																		507	0
			508	0			508	539	0.0202188																		508	0
			509	0			509	540	0.0202188																		509	0
			510	0			510	541	0.0202188																		510	0
			511	0			511	542	0.0202188																		511	0.002
			512	0			512	543	0.0202188																		512	0
			513	0			513	544	0.0202188																		513	0
			514	0			514	545	0.0202188																		514	0
			515	0			515	546	0.0202188																		515	0.09
			516	0			516	547	0.0202188																		516	0.132
			517	0.642			517	548	0.0202188																		517	0
			518	0.004			518	549	0.00015625																		518	0
			519	0			519	550	6.25e-05																		519	0
			520	0			520	551	0.000125																		520	0.008
			521	0			521	552	0.00015625																		521	0.008
			522	0			522	553	0.00015625																		522	0
			523	0.001			523	554	0.00015625																		523	0
			524	0			524	555	0.000125																		524	0
			525	0			525	556	0.000125																		525	0
			526	0			526	557	0.000125																		526	0
			527	0			527	558	0.000125																		527	0
			528	0			528	559	0.000125																		528	0
			529	0			529	560	0.000125																		529	0
			530	0			530	561	0.000125																		530	0.001
			531	0			531	562	0.000125																		531	0
			532	0			532	563	0.00015625																		532	0
			533	0			533	564	0.00025																		533	0.001
			534	0			534	565	0.00028125																		534	0.016
			535	0			535	566	0.0003125																		535	0
			536	0			536	567	0.0003125																		536	0
			537	0			537	568	0.0003125																		537	0
			538	0			538	569	0.00059375																		538	0
			539	0			539	570	0.00059375																		539	0
			540	0			540	571	0.00084375																		540	0
			541	0			541	572	0.0011875																		541	0
			542	0			542	573	0.00121875																		542	0
			543	0			543	574	0.00146875																		543	0
			544	0			544	575	0.00184375																		544	0.001
			545	0			545	576	0.00271875																		545	0.008
			546	0			546	577	0.00275																		546	0
			547	0			547	578	0.0031875																		547	0
			548	0			548	579	0.0031875																		548	0
			549	0			549	580	0.0031875																		549	0
			550	0.001			550	581	0.0031875																		550	0
			551	0.002			551	582	0.003375																		551	0
			552	0.001			552	583	0.003375																		552	0
			553	0			553	584	0.00334375																		553	0
			554	0			554	585	0.00334375																		554	0
			555	0			555	586	0.00334375																		555	0
			556	0			556	587	0.00334375																		556	0
			557	0			557	588	0.00334375																		557	0
			558	0			558	589	0.00334375																		558	0
			559	0			559	590	0.00334375																		559	0
			560	0			560	591	0.00334375																		560	0
			561	0			561	592	0.00334375																		561	0
			562	0			562	593	0.00334375																		562	0
			563	0.001			563	594	0.00334375																		563	0
			564	0.003			564	595	0.0033125																		564	0
			565	0.001			565	596	0.00321875																		565	0
			566	0.001			566	597	0.0031875																		566	0
			567	0			567	598	0.0031875																		567	0
			568	0			568	599	0.00321875																		568	0
			569	0.009			569	600	0.00321875																		569	0
			570	0			570	601	0.00503125																		570	0
			571	0.008			571	602	0.00509375																		571	0
			572	0.011			572	603	0.00753125																		572	0
			573	0.001			573	604	0.0136562																		573	0.001
			574	0.008			574	605	0.0148437																		574	0
			575	0.012			575	606	0.0145937																		575	0.001
			576	0.028			576	607	0.0142188																		576	0
			577	0.001			577	608	0.0133437																		577	0
			578	0.014			578	609	0.0134375																		578	0
			579	0			579	610	0.0130312																		579	0
			580	0			580	611	0.0130312																		580	0
			581	0			581	612	0.0130312																		581	0
			582	0.007			582	613	0.0130312																		582	0
			583	0.002			583	614	0.016625																		583	0
			584	0			584	615	0.018375																		584	0
			585	0			585	616	0.018375																		585	0.05
			586	0			586	617	0.018375																		586	0
			587	0			587	618	0.018375																		587	0
			588	0			588	619	0.018375																		588	0
			589	0			589	620	0.0185938																		589	0.085
			590	0			590	621	0.0186563																		590	0
			591	0			591	622	0.0186563																		591	0.002
			592	0			592	623	0.0186563																		592	0
			593	0			593	624	0.01875																		593	0
			594	0			594	625	0.01875																		594	0
			595	0			595	626	0.01875																		595	0
			596	0			596	627	0.01875																		596	0
			597	0			597	628	0.01875																		597	0
			598	0.001			598	629	0.0190313																		598	0
			599	0.001			599	630	0.0209063																		599	0.001
			600	0			600	631	0.021625																		600	0.015
			601	0.067			601	632	0.0219063																		601	0
			602	0.002			602	633	0.0198125																		602	0.002
			603	0.086			603	634	0.02025																		603	0
			604	0.207			604	635	0.0175938																		604	0
			605	0.039			605	636	0.0113438																		605	0
			606	0			606	637	0.01025																		606	0
			607	0			607	638	0.01025																		607	0
			608	0			608	639	0.0102813																		608	0
			609	0.004			609	640	0.0122813																		609	0
			610	0.001			610	641	0.04325																		610	0
			611	0			611	642	0.0710313																		611	0
			612	0			612	643	0.08675																		612	0
			613	0			613	644	0.10075																		613	0
			614	0.122			614	645	0.117969																		614	0
			615	0.058			615	646	0.116969																		615	0.003
			616	0			616	647	0.117438																		616	0
			617	0			617	648	0.126438																		617	0
			618	0			618	649	0.145594																		618	0
			619	0			619	650	0.167938																		619	0
			620	0.007			620	651	0.199125																		620	0
			621	0.002			621	652	0.230156																		621	0
			622	0			622	653	0.260281																		622	0
			623	0			623	654	0.290281																		623	0
			624	0.003			624	655	0.313406																		624	0.004
			625	0			625	656	0.344																		625	0.004
			626	0			626	657	0.37525																		626	0.14
			627	0			627	658	0.4065																		627	0.002
			628	0			628	659	0.43775																		628	0
			629	0.009			629	660	0.468906																		629	0.001
			630	0.061			630	661	0.499875																		630	0.002
			631	0.024			631	662		0.528875																	631	0
			632	0.009			632	663		0.551																	632	0.005
			633	0			633	664		0.5815																	633	0
			634	0.016			634	665		0.611625																	634	0
			635	0.001			635	666		0.642375																	635	0
			636	0.007			636	667		0.673562																	636	0
			637	0.004			637	668		0.704594																	637	0.004
			638	0			638	669		0.733219																	638	0
			639	0.001			639	670		0.733219																	639	0
			640	0.064			640	671		0.733187																	640	0
			641	0.995			641	672		0.731187																	641	0.004
			642	0.89			642	673		0.700094																	642	0.022
			643	0.503			643	674		0.672281																	643	0.574
			644	0.448			644	675		0.656562																	644	0.705
			645	0.551			645	676		0.642563																	645	0.91
			646	0.09			646	677		0.625344																	646	0.003
			647	0.073			647	678		0.622531																	647	0.019
			648	0.288			648	679		0.62025																	648	0.003
			649	0.613			649	680		0.611281																	649	0.119
			650	0.715			650	681		0.592125																	650	0.114
			651	0.998			651	682		0.569781																	651	0.997
			652	1			652	683		0.540688																	652	1
			653	0.966			653	684		0.510094																	653	0.999
			654	0.96			654	685		0.480125																	654	0.891
			655	0.74			655	686		0.450469																	655	0.998
			656	0.982			656	687		0.429156																	656	0.996
			657	1			657	688		0.398469																	657	1
			658	1			658	689		0.367281																	658	0.996
			659	1			659	690		0.349625																	659	1
			660	0.997			660	691		0.318406																	660	1
			661	1			661	692		0.28725																	661	1
		Degron	662	0.989	0.256		662	693			0.256															Second Exon	662	0.996	0.126964
			663	0.732			663	694				0.225094															663	1
			664	0.985			664	695				0.202469															664	1
			665	0.964			665	696				0.171687															665	1
			666	1			666	697				0.141562															666	0.795
			667	0.999			667	698				0.110344															667	0.424
			668	1			668	699				0.0793125															668	0.078
			669	0.92			669	700				0.0480625															669	0.001
			670	0			670	701				0.0193125															670	0.023
			671	0			671	702				0.0193125															671	0.002
			672	0			672	703				0.0193125															672	0
			673	0			673	704				0.0193125															673	0
			674	0			674	705				0.0193125															674	0
			675	0			675	706				0.0193125															675	0.001
			676	0			676	707				0.0195															676	0
			677	0			677	708				0.0196875															677	0.033
			678	0			678	709				0.0199375															678	0
			679	0			679	710				0.0200313															679	0
			680	0.001			680	711				0.0200938															680	0
			681	0			681	712				0.020125															681	0
			682	0			682	713				0.0201875															682	0
			683	0.067			683	714				0.0203125															683	0.001
			684	0.021			684	715				0.01825															684	0
			685	0.007			685	716				0.017625															685	0
			686	0.011			686	717				0.0174375															686	0.012
			687	0.058			687	718				0.017125															687	0
			688	0			688	719				0.0153438															688	0.021
			689	0.002			689	720				0.0162188															689	0.012
			690	0.435			690	721				0.0163438															690	0
			691	0.001			691	722				0.0029375															691	0.001
			692	0			692	723				0.0029375															692	0.001
			693	0			693	724				0.0029375															693	0
		Remainder of Intron	694	0	0.0171279		694	725					0.00296875														694	0
			695	0.008			695	726					0.00296875														695	0
			696	0			696	727					0.0028125														696	0
			697	0			697	728					0.0036875														697	0
			698	0.001			698	729					0.00371875														698	0
			699	0.006			699	730					0.00371875														699	0.001
			700	0			700	731					0.00353125														700	0.001
			701	0			701	732					0.0035625														701	0
			702	0			702	733					0.00371875														702	0
			703	0			703	734					0.00371875														703	0
			704	0			704	735					0.00378125														704	0.001
			705	0			705	736					0.00409375														705	0
			706	0			706	737					0.004125														706	0.008
			707	0.006			707	738					0.00415625														707	0.022
			708	0.006			708	739					0.004														708	0
			709	0.008			709	740					0.0038125														709	0
			710	0.003			710	741					0.00496875														710	0
			711	0.002			711	742					0.00584375														711	0
			712	0.002			712	743					0.00715625														712	0
			713	0.002			713	744					0.00709375														713	0
			714	0.004			714	745					0.0070625														714	0
			715	0.001			715	746					0.00703125														715	1
			716	0.001			716	747					0.00703125														716	0.11
			717	0.001			717	748					0.007														717	0.566
			718	0.001			718	749					0.0070625
			719	0.001			719	750					0.00703125
			720	0.028			720	751					0.007
			721	0.006			721	752					0.006125
			722	0.006			722	753					0.0059375
			723	0.001			723	754					0.00575
			724	0			724	755					0.00571875
			725	0.001			725	756					0.00571875
			726	0			726	757					0.0056875
			727	0.003			727	758					0.0056875
			728	0.028			728	759					0.00559375
			729	0.001			729	760					0.00471875
			730	0.001			730	761					0.0046875
			731	0			731	762					0.00465625
			732	0.001			732	763					0.00465625
			733	0.005			733	764					0.004625
			734	0			734	765					0.006
			735	0.002			735	766					0.006
			736	0.01			736	767					0.0059375
			737	0.001			737	768					0.005625
			738	0.001			738	769					0.00559375
			739	0.001			739	770					0.00559375
			740	0			740	771					0.0055625
			741	0.045			741	772					0.0055625
			742	0.031			742	773					0.00415625
			743	0.044			743	774					0.0031875
			744	0			744	775					0.0018125
			745	0.001			745	776					0.0018125
			746	0.003			746	777					0.00178125
			747	0.001			747	778					0.0016875
			748	0			748	779					0.00165625
			749	0.003			749	780					0.00165625
			750	0			750	781					0.0015625
			751	0			751	782					0.0015625
			752	0			752	783					0.0015625
			753	0			753	784					0.0015625
			754	0			754	785					0.00159375
			755	0			755	786					0.00159375
			756	0			756	787					0.00159375
			757	0			757	788					0.00159375
			758	0			758	789					0.00159375
			759	0			759	790					0.00159375
			760	0			760	791					0.00159375
			761	0			761	792					0.00159375
			762	0			762	793					0.00159375
			763	0			763	794					0.00159375
			764	0			764	795					0.00159375
			765	0.049			765	796					0.00159375
			766	0			766	797					6.25e-05
			767	0			767	798					6.25e-05
			768	0			768	799					6.25e-05
			769	0			769	800					6.25e-05
			770	0.001			770	801					6.25e-05
			771	0			771	802					3.125e-05
			772	0			772	803					3.125e-05
			773	0			773	804					3.125e-05
			774	0			774	805					3.125e-05
			775	0			775	806					3.125e-05
			776	0			776	807					3.125e-05
			777	0			777	808					3.125e-05
			778	0			778	809					3.125e-05
			779	0			779	810					3.125e-05
			780	0			780	811					3.125e-05
			781	0			781	812					3.125e-05
			782	0			782	813					3.125e-05
			783	0			783	814					3.125e-05
			784	0			784	815					3.125e-05
			785	0.001			785	816					3.125e-05
			786	0			786	817					0
			787	0			787	818					0
			788	0			788	819					3.125e-05
			789	0			789	820					3.125e-05
			790	0			790	821					3.125e-05
			791	0			791	822					3.125e-05
			792	0			792	823					3.125e-05
			793	0			793	824					3.125e-05
			794	0			794	825					3.125e-05
			795	0			795	826					3.125e-05
			796	0			796	827					3.125e-05
			797	0			797	828					3.125e-05
			798	0			798	829					3.125e-05
			799	0			799	830					3.125e-05
			800	0			800	831					3.125e-05
			801	0			801	832					0.000625
			802	0			802	833					0.00065625
			803	0			803	834					0.0008125
			804	0			804	835					0.00084375
			805	0			805	836					0.00084375
			806	0			806	837					0.00084375
			807	0			807	838					0.00084375
			808	0			808	839					0.00084375
			809	0			809	840					0.00103125
			810	0			810	841					0.00103125
			811	0			811	842					0.00103125
			812	0			812	843					0.00103125
			813	0			813	844					0.00103125
			814	0			814	845					0.00103125
			815	0			815	846					0.00103125
			816	0			816	847					0.00103125
			817	0			817	848					0.00103125
			818	0			818	849					0.00103125
			819	0.001			819	850					0.00103125
			820	0			820	851					0.001
			821	0			821	852					0.0010625
			822	0			822	853					0.0010625
			823	0			823	854					0.0010625
			824	0			824	855					0.0010625
			825	0			825	856					0.0010625
			826	0			826	857					0.0010625
			827	0			827	858					0.0010625
			828	0			828	859					0.0010625
			829	0			829	860					0.00109375
			830	0			830	861					0.001125
			831	0			831	862					0.001125
			832	0.019			832	863					0.00121875
			833	0.001			833	864					0.000625
			834	0.005			834	865					0.000625
			835	0.001			835	866					0.00046875
			836	0			836	867					0.0004375
			837	0			837	868					0.0004375
			838	0			838	869					0.0004375
			839	0			839	870					0.0004375
			840	0.006			840	871					0.0004375
			841	0			841	872					0.00034375
			842	0			842	873					0.000375
			843	0			843	874					0.00040625
			844	0			844	875					0.00040625
			845	0			845	876					0.00040625
			846	0			846	877					0.0005
			847	0			847	878					0.0005
			848	0			848	879					0.00053125
			849	0			849	880					0.00059375
			850	0			850	881					0.00059375
			851	0			851	882					0.00059375
			852	0.002			852	883					0.00059375
			853	0			853	884					0.00059375
			854	0			854	885					0.00059375
			855	0			855	886					0.000625
			856	0			856	887					0.00065625
			857	0			857	888					0.0020625
			858	0			858	889					0.00209375
			859	0			859	890					0.002125
			860	0.001			860	891					0.002125
			861	0.001			861	892					0.00209375
			862	0			862	893					0.0020625
			863	0.003			863	894					0.0020625
			864	0			864	895					0.00196875
			865	0.001			865	896					0.00196875
			866	0			866	897					0.002
			867	0			867	898					0.0132187
			868	0			868	899					0.01325
			869	0			869	900					0.01325
			870	0			870	901					0.01325
			871	0			871	902					0.0133437
			872	0.003			872	903					0.0134062
			873	0.001			873	904					0.0133125
			874	0.001			874	905					0.0132812
			875	0			875	906					0.01325
			876	0			876	907					0.0132812
			877	0.003			877	908					0.0151562
			878	0			878	909					0.0444375
			879	0.001			879	910					0.0741562
			880	0.002			880	911					0.105187
			881	0			881	912					0.105344
			882	0			882	913						0.115719
			883	0			883	914						0.122375
			884	0.002			884	915						0.129
			885	0			885	916						0.156469
			886	0.001			886	917						0.169531
			887	0.001			887	918						0.1765
			888	0.045			888	919						0.20575
			889	0.001			889	920						0.230625
			890	0.001			890	921						0.233156
			891	0			891	922						0.234656
			892	0			892	923						0.241406
			893	0			893	924						0.243813
			894	0			894	925						0.243938
			895	0			895	926						0.243938
			896	0			896	927						0.243938
			897	0.002			897	928						0.243938
			898	0.359			898	929						0.244
			899	0.001			899	930						0.232781
			900	0			900	931						0.233
			901	0			901	932						0.233031
			902	0.003			902	933						0.233031
			903	0.002			903	934						0.232938
			904	0			904	935						0.232906
			905	0			905	936						0.232906
			906	0			906	937						0.234719
			907	0.001			907	938						0.2535
			908	0.06			908	939						0.263344
			909	0.94			909	940						0.292719
			910	0.951			910	941						0.294531
			911	0.994			911	942						0.265125
			912	0.007			912	943						0.235031
		Second Exon	913	0.332	0.234842		913	944							0.241281
			914	0.213			914	945							0.230906
			915	0.212			915	946							0.224344
			916	0.881			916	947							0.218312
			917	0.418			917	948							0.190781
			918	0.224			918	949							0.204187
			919	0.937			919	950							0.218219
			920	0.841			920	951							0.193875
			921	0.082			921	952							0.196938
			922	0.049			922	953							0.225594
			923	0.216			923	954							0.226156
			924	0.077			924	955							0.219438
			925	0.004			925	956							0.224875
			926	0			926	957							0.22475
			927	0			927	958							0.22475
			928	0			928	959							0.22475
			929	0.004			929	960							0.22475
			930	0			930	961							0.224625
			931	0.008			931	962							0.224656
			932	0.001			932	963							0.224406
			933	0			933	964							0.224469
			934	0			934	965							0.2245
			935	0.001			935	966							0.2245
			936	0			936	967							0.255688
			937	0.058			937	968							0.259219
			938	0.601			938	969							0.275875
			939	0.316
			940	1
			941	0.998
			942	0.01
			943	0.031
			944	0.207
			945	0
			946	0.003
			947	0.019
			948	0
			949	0.847
			950	0.673
			951	0.158
			952	0.939
			953	0.999
			954	0.067
			955	0.001
			956	0.251
			957	0
			958	0
			959	0
			960	0
			961	0
			962	0.001
			963	0
			964	0.003
			965	0.001
			966	0
			967	0.999
			968	0.113
			969	0.591

## Sheet: Retrieved RNA-Seq & Ribo-Seq 
List of RNA-Seq and Ribo-Seq data from Van Dalfsen et al (PMID: 30016623) retrieved from NCBI GEO Datasets
Column Header	Description
Run	SRA run (SRR) accession number (https://www.ncbi.nlm.nih.gov/sra)
BioSample	BioSample (SAMN) accession number (https://www.ncbi.nlm.nih.gov/biosample)
Experiment	SRA experiment (SRX) accession number (https://www.ncbi.nlm.nih.gov/sra)
MBases	Total length of nucleotide sequences (megabases)
MBytes	Total sequence data size (megabytes)
SRA_Sample	SRA sample (SRS) accession number (https://www.ncbi.nlm.nih.gov/sra)
Sample_Name	Geo sample (GSM) accession number (https://www.ncbi.nlm.nih.gov/geo/)
Condition	cell condition
AvgSpotLen	Average spot length (bp) of sequencing database
BioProject	NCBI BioProject accession number (https://www.ncbi.nlm.nih.gov/bioproject/)
Assay_Type	Run	BioSample	Experiment	LibrarySelection	MBases	MBytes	SRA_Sample	Sample_Name	genotype_variation	molecule_subtype	source_name	Condition	treated_with	AvgSpotLen	BioProject	Center_Name	Consent	DATASTORE_filetype	DATASTORE_provider	Instrument	LibraryLayout	LibrarySource	LoadDate	Organism	ReleaseDate	strain_background
RNA-Seq	SRR7265168	SAMN09370703	SRX4169288	cDNA	599	373	SRS3381234	GSM3176628	WT Saccharomyces serevisiae	mRNA	vegetative exponential WT cells treated with Tm	UPR: HAC1 induced	2µg/mL Tm	51	PRJNA474715	GEO	public	sra	ncbi	Illumina HiSeq 2500	SINGLE	TRANSCRIPTOMIC	2018-06-05	Saccharomyces cerevisiae	2018-08-27	SK1
RNA-Seq	SRR7265167	SAMN09370703	SRX4169288	cDNA	810	351	SRS3381234	GSM3176628	WT Saccharomyces serevisiae	mRNA	vegetative exponential WT cells treated with Tm	UPR: HAC1 induced	2µg/mL Tm	51	PRJNA474715	GEO	public	sra	ncbi	Illumina HiSeq 2500	SINGLE	TRANSCRIPTOMIC	2018-06-05	Saccharomyces cerevisiae	2018-08-27	SK1
RNA-Seq	SRR7265166	SAMN09370704	SRX4169287	cDNA	927	574	SRS3381232	GSM3176627	WT Saccharomyces serevisiae	mRNA	vegetative exponential WT cells treated with DTT	UPR: HAC1 induced	5mM DTT	51	PRJNA474715	GEO	public	sra	ncbi	Illumina HiSeq 2500	SINGLE	TRANSCRIPTOMIC	2018-06-05	Saccharomyces cerevisiae	2018-08-27	SK1
RNA-Seq	SRR7265165	SAMN09370704	SRX4169287	cDNA	1230	533	SRS3381232	GSM3176627	WT Saccharomyces serevisiae	mRNA	vegetative exponential WT cells treated with DTT	UPR: HAC1 induced	5mM DTT	51	PRJNA474715	GEO	public	sra	ncbi	Illumina HiSeq 2500	SINGLE	TRANSCRIPTOMIC	2018-06-05	Saccharomyces cerevisiae	2018-08-27	SK1
RNA-Seq	SRR7265164	SAMN09370705	SRX4169286	cDNA	812	504	SRS3381231	GSM3176626	WT Saccharomyces serevisiae	mRNA	vegetative exponential WT cells untreated	No UPR	none (untreated)	51	PRJNA474715	GEO	public	sra	ncbi	Illumina HiSeq 2500	SINGLE	TRANSCRIPTOMIC	2018-06-05	Saccharomyces cerevisiae	2018-08-27	SK1
RNA-Seq	SRR7265163	SAMN09370705	SRX4169286	cDNA	1063	462	SRS3381231	GSM3176626	WT Saccharomyces serevisiae	mRNA	vegetative exponential WT cells untreated	No UPR	none (untreated)	51	PRJNA474715	GEO	public	sra	ncbi	Illumina HiSeq 2500	SINGLE	TRANSCRIPTOMIC	2018-06-05	Saccharomyces cerevisiae	2018-08-27	SK1
Ribo-Seq	SRR7265156	SAMN09370709	SRX4169282	other	1151	655	SRS3381228	GSM3176622	WT Saccharomyces serevisiae	ribosome footprints	vegetative exponential WT cells treated with Tm	UPR: HAC1 induced	2µg/mL Tm	51	PRJNA474715	GEO	public	sra	ncbi	Illumina HiSeq 2500	SINGLE	TRANSCRIPTOMIC	2018-06-05	Saccharomyces cerevisiae	2018-08-27	SK1
Ribo-Seq	SRR7265155	SAMN09370709	SRX4169282	other	1332	540	SRS3381228	GSM3176622	WT Saccharomyces serevisiae	ribosome footprints	vegetative exponential WT cells treated with Tm	UPR: HAC1 induced	2µg/mL Tm	51	PRJNA474715	GEO	public	sra	ncbi	Illumina HiSeq 2500	SINGLE	TRANSCRIPTOMIC	2018-06-05	Saccharomyces cerevisiae	2018-08-27	SK1
Ribo-Seq	SRR7265154	SAMN09370710	SRX4169281	other	1057	600	SRS3381227	GSM3176621	WT Saccharomyces serevisiae	ribosome footprints	vegetative exponential WT cells treated with DTT	UPR: HAC1 induced	5mM DTT	51	PRJNA474715	GEO	public	sra	ncbi	Illumina HiSeq 2500	SINGLE	TRANSCRIPTOMIC	2018-06-05	Saccharomyces cerevisiae	2018-08-27	SK1
Ribo-Seq	SRR7265153	SAMN09370710	SRX4169281	other	1231	497	SRS3381227	GSM3176621	WT Saccharomyces serevisiae	ribosome footprints	vegetative exponential WT cells treated with DTT	UPR: HAC1 induced	5mM DTT	51	PRJNA474715	GEO	public	sra	ncbi	Illumina HiSeq 2500	SINGLE	TRANSCRIPTOMIC	2018-06-05	Saccharomyces cerevisiae	2018-08-27	SK1
Ribo-Seq	SRR7265152	SAMN09370711	SRX4169280	other	1090	617	SRS3381226	GSM3176620	WT Saccharomyces serevisiae	ribosome footprints	vegetative exponential WT cells untreated	No UPR	none (untreated)	51	PRJNA474715	GEO	public	sra	ncbi	Illumina HiSeq 2500	SINGLE	TRANSCRIPTOMIC	2018-06-05	Saccharomyces cerevisiae	2018-08-27	SK1
Ribo-Seq	SRR7265151	SAMN09370711	SRX4169280	other	1271	510	SRS3381226	GSM3176620	WT Saccharomyces serevisiae	ribosome footprints	vegetative exponential WT cells untreated	No UPR	none (untreated)	51	PRJNA474715	GEO	public	sra	ncbi	Illumina HiSeq 2500	SINGLE	TRANSCRIPTOMIC	2018-06-05	Saccharomyces cerevisiae	2018-08-27	SK1

## Sheet: Transcriptomics count summary
Run	sequences	total bases (Trimmed)	kb	total bases (Original)	NEE	Adjusted NEE	NEI5	NEI3	p	Ntotal	N_TargetHAC1u	TIHAC1u	Adjusted TIHAC1u
SRR7265151	9699410	369441172	369441	484970550	5	1.3534e-05	134	137	0.494465	140.517	112	127.667	0.000345567
SRR7265152	8202230	313976635	313977	410111500	2	6.3699e-06	79	92	0.461988	87.9942	91	87.3333	0.000278152
SRR7265153	10375357	404452433	404452	518767850	178	0.000440101	73	95	0.434524	263.44	107	91.6667	0.000226644
SRR7265154	8628624	337824959	337825	431431200	107	0.000316732	76	56	0.575758	174.515	74	68.6667	0.000203261
SRR7265155	10309158	404465725	404466	515457900	113	0.000279381	131	87	0.600917	226.44	106	108	0.000267019
SRR7265156	8757121	345171186	345171	437856050	85	0.000246255	68	83	0.450331	161.245	107	86	0.000249152
Run	sequences	total bases (Trimmed)	kb	total bases (Original)	NEE	Adjusted NEE	NEI5	NEI3	p	Ntotal	SE
SRR7265163	5208042	207398218		260402100	1		0	0	-	1	-
SRR7265164	4448208	180362764		222410400	1		0	0	-	1	-
SRR7265165	8302343	330557499	330557	415117150	140	0.000423527	1	0	1	141	0.992908
SRR7265166	6761379	271936924	271937	338068950	90	0.000330959	0	0	-	90	1
SRR7265167	4656084	180337435	180337	232804200	64	0.00035489	1	0	1	65	0.984615
SRR7265168	3887442	153182031	153182	194372100	42	0.000274184	2	0	1	44	0.954545
Adjusted count normalizes for data size: count number/kb, where kb is the amount in kilobase (total bases trimmed/1000)

## Sheet: Ribo-Seq EI5 map
SRR7265151	Sum count	134												SRR7265152	Sum count	79												SRR7265153	Sum count	73												SRR7265154	Sum count	76
Query	DbSeq	Count	%match	matchLen	NumMismatch	GO	q.start	q.end	dbSeqStart	dbSeqEnd	evalue	bitScore		Query	DbSeq	Count	%match	matchLen	NumMismatch	GO	q.start	q.end	dbSeqStart	dbSeqEnd	evalue	bitScore		Query	DbSeq		%match	matchLen	NumMismatch	GO	q.start	q.end	dbSeqStart	dbSeqEnd	evalue	bitScore		Query	DbSeq	Count	%match	matchLen	NumMismatch	GO	q.start
HAC1_YEAST	SeqGr7072261	1	100	40	0	0	1	40	1	40	2e-14	77.6		HAC1_YEAST	SeqGr5930621	1	100	40	0	0	1	40	1	40	1e-14	77.6		HAC1_YEAST	SeqGr7201858	1	100	40	0	0	1	40	3	42	2e-14	77.6		HAC1_YEAST	SeqGr4093415	1	100	40	0	0	1
HAC1_YEAST	SeqGr6609553	1	100	40	0	0	1	40	5	44	2e-14	77.6		HAC1_YEAST	SeqGr4056593	1	100	40	0	0	1	40	4	43	1e-14	77.6		HAC1_YEAST	SeqGr5759311	1	100	40	0	0	1	40	5	44	2e-14	77.6		HAC1_YEAST	SeqGr3582983	1	100	40	0	0	1
HAC1_YEAST	SeqGr4536204	1	100	40	0	0	1	40	2	41	2e-14	77.6		HAC1_YEAST	SeqGr3183607	1	100	40	0	0	1	40	2	41	1e-14	77.6		HAC1_YEAST	SeqGr483249	1	100	40	0	0	1	40	7	46	2e-14	77.6		HAC1_YEAST	SeqGr2076497	2	100	39	0	0	2
HAC1_YEAST	SeqGr9613630	1	100	39	0	0	2	40	1	39	6e-14	75.7		HAC1_YEAST	SeqGr3114424	3	100	40	0	0	1	40	4	43	1e-14	77.6		HAC1_YEAST	SeqGr10304754	1	100	39	0	0	1	39	3	41	7e-14	75.7		HAC1_YEAST	SeqGr4972975	1	100	38	0	0	1
HAC1_YEAST	SeqGr7195409	1	100	39	0	0	2	40	1	39	6e-14	75.7		HAC1_YEAST	SeqGr6975292	2	100	37	0	0	1	37	3	39	8e-13	71.8		HAC1_YEAST	SeqGr4625081	3	100	39	0	0	2	40	1	39	7e-14	75.7		HAC1_YEAST	SeqGr2803718	2	100	38	0	0	3
HAC1_YEAST	SeqGr5502625	1	100	39	0	0	1	39	1	39	6e-14	75.7		HAC1_YEAST	SeqGr6621614	1	100	37	0	0	4	40	1	37	8e-13	71.8		HAC1_YEAST	SeqGr1168337	1	100	39	0	0	1	39	2	40	7e-14	75.7		HAC1_YEAST	SeqGr1511789	1	100	38	0	0	1
HAC1_YEAST	SeqGr1314440	3	100	39	0	0	1	39	4	42	6e-14	75.7		HAC1_YEAST	SeqGr6351967	1	100	37	0	0	1	37	2	38	8e-13	71.8		HAC1_YEAST	SeqGr4884348	1	100	38	0	0	3	40	2	39	3e-13	73.7		HAC1_YEAST	SeqGr732693	1	100	38	0	0	3
HAC1_YEAST	SeqGr898220	1	100	39	0	0	1	39	2	40	6e-14	75.7		HAC1_YEAST	SeqGr3022087	4	100	37	0	0	1	37	7	43	8e-13	71.8		HAC1_YEAST	SeqGr2718031	1	100	38	0	0	1	38	1	38	3e-13	73.7		HAC1_YEAST	SeqGr8377978	1	100	37	0	0	1
HAC1_YEAST	SeqGr8681565	1	100	38	0	0	1	38	7	44	2e-13	73.7		HAC1_YEAST	SeqGr1577893	1	100	37	0	0	1	37	4	40	8e-13	71.8		HAC1_YEAST	SeqGr9655741	1	100	37	0	0	3	39	2	38	1e-12	71.8		HAC1_YEAST	SeqGr8256607	1	100	37	0	0	1
HAC1_YEAST	SeqGr7552061	1	100	38	0	0	2	39	1	38	2e-13	73.7		HAC1_YEAST	SeqGr904165	4	100	37	0	0	1	37	4	40	8e-13	71.8		HAC1_YEAST	SeqGr9421255	1	100	37	0	0	1	37	2	38	1e-12	71.8		HAC1_YEAST	SeqGr5887500	1	100	37	0	0	1
HAC1_YEAST	SeqGr6501059	1	100	38	0	0	3	40	1	38	2e-13	73.7		HAC1_YEAST	SeqGr6616378	1	100	36	0	0	4	39	1	36	3e-12	69.9		HAC1_YEAST	SeqGr8631367	1	100	37	0	0	1	37	5	41	1e-12	71.8		HAC1_YEAST	SeqGr5665504	1	100	37	0	0	1
HAC1_YEAST	SeqGr8721794	1	100	37	0	0	1	37	11	47	9e-13	71.8		HAC1_YEAST	SeqGr5100876	2	100	36	0	0	2	37	1	36	3e-12	69.9		HAC1_YEAST	SeqGr8213690	1	100	37	0	0	1	37	3	39	1e-12	71.8		HAC1_YEAST	SeqGr5114858	1	100	37	0	0	2
HAC1_YEAST	SeqGr8274473	1	100	37	0	0	4	40	1	37	9e-13	71.8		HAC1_YEAST	SeqGr4577974	1	100	35	0	0	2	36	5	39	1e-11	68		HAC1_YEAST	SeqGr8076747	1	100	37	0	0	4	40	1	37	1e-12	71.8		HAC1_YEAST	SeqGr4977316	1	100	37	0	0	4
HAC1_YEAST	SeqGr8253866	1	100	37	0	0	4	40	4	40	9e-13	71.8		HAC1_YEAST	SeqGr989562	1	97.37	38	1	0	3	40	1	38	1e-11	68		HAC1_YEAST	SeqGr4670534	2	100	37	0	0	1	37	4	40	1e-12	71.8		HAC1_YEAST	SeqGr4209783	2	100	37	0	0	1
HAC1_YEAST	SeqGr7964426	1	100	37	0	0	1	37	7	43	9e-13	71.8		HAC1_YEAST	SeqGr8146777	1	100	34	0	0	7	40	2	35	4e-11	66.1		HAC1_YEAST	SeqGr2814782	2	100	37	0	0	1	37	8	44	1e-12	71.8		HAC1_YEAST	SeqGr2485708	2	100	37	0	0	1
HAC1_YEAST	SeqGr7546794	1	100	37	0	0	1	37	4	40	9e-13	71.8		HAC1_YEAST	SeqGr7858725	1	100	34	0	0	7	40	2	35	4e-11	66.1		HAC1_YEAST	SeqGr2760860	1	100	37	0	0	1	37	7	43	1e-12	71.8		HAC1_YEAST	SeqGr7574172	1	100	36	0	0	5
HAC1_YEAST	SeqGr7260980	2	100	37	0	0	1	37	5	41	9e-13	71.8		HAC1_YEAST	SeqGr7169119	1	100	34	0	0	6	39	1	34	4e-11	66.1		HAC1_YEAST	SeqGr9831658	1	100	36	0	0	5	40	2	37	4e-12	69.9		HAC1_YEAST	SeqGr7261960	1	100	36	0	0	1
HAC1_YEAST	SeqGr6382054	1	100	37	0	0	1	37	9	45	9e-13	71.8		HAC1_YEAST	SeqGr7046655	1	100	34	0	0	7	40	1	34	4e-11	66.1		HAC1_YEAST	SeqGr6946940	1	100	36	0	0	5	40	2	37	4e-12	69.9		HAC1_YEAST	SeqGr393316	1	100	36	0	0	5
HAC1_YEAST	SeqGr4715386	1	100	37	0	0	4	40	1	37	9e-13	71.8		HAC1_YEAST	SeqGr5259634	1	100	34	0	0	7	40	1	34	4e-11	66.1		HAC1_YEAST	SeqGr4877324	3	100	36	0	0	2	37	1	36	4e-12	69.9		HAC1_YEAST	SeqGr337795	5	100	36	0	0	2
HAC1_YEAST	SeqGr4562058	1	100	37	0	0	1	37	5	41	9e-13	71.8		HAC1_YEAST	SeqGr3753985	1	100	34	0	0	3	36	1	34	4e-11	66.1		HAC1_YEAST	SeqGr2995399	2	100	36	0	0	5	40	1	36	4e-12	69.9		HAC1_YEAST	SeqGr6484919	1	100	35	0	0	6
HAC1_YEAST	SeqGr4408556	1	100	37	0	0	1	37	1	37	9e-13	71.8		HAC1_YEAST	SeqGr3691290	1	100	34	0	0	7	40	1	34	4e-11	66.1		HAC1_YEAST	SeqGr6946027	1	100	35	0	0	3	37	1	35	1e-11	68		HAC1_YEAST	SeqGr5422268	1	100	35	0	0	3
HAC1_YEAST	SeqGr2427519	1	100	37	0	0	1	37	7	43	9e-13	71.8		HAC1_YEAST	SeqGr2470230	1	100	34	0	0	1	34	3	36	4e-11	66.1		HAC1_YEAST	SeqGr8804987	1	100	34	0	0	1	34	2	35	6e-11	66.1		HAC1_YEAST	SeqGr8493503	1	100	34	0	0	7
HAC1_YEAST	SeqGr2388648	5	100	37	0	0	1	37	2	38	9e-13	71.8		HAC1_YEAST	SeqGr1781604	1	100	34	0	0	1	34	4	37	4e-11	66.1		HAC1_YEAST	SeqGr3797073	1	100	34	0	0	1	34	11	44	6e-11	66.1		HAC1_YEAST	SeqGr7825555	1	100	34	0	0	1
HAC1_YEAST	SeqGr348627	4	100	37	0	0	1	37	3	39	9e-13	71.8		HAC1_YEAST	SeqGr1303632	3	100	34	0	0	1	34	7	40	4e-11	66.1		HAC1_YEAST	SeqGr2954800	1	100	34	0	0	7	40	1	34	6e-11	66.1		HAC1_YEAST	SeqGr6333988	1	100	34	0	0	1
HAC1_YEAST	SeqGr9646701	1	100	36	0	0	1	36	5	40	4e-12	69.9		HAC1_YEAST	SeqGr829913	2	100	34	0	0	7	40	1	34	4e-11	66.1		HAC1_YEAST	SeqGr2881107	1	100	34	0	0	4	37	1	34	6e-11	66.1		HAC1_YEAST	SeqGr6232536	1	100	34	0	0	7
HAC1_YEAST	SeqGr9487295	1	100	36	0	0	2	37	2	37	4e-12	69.9		HAC1_YEAST	SeqGr7855110	1	100	33	0	0	8	40	2	34	2e-10	64.1		HAC1_YEAST	SeqGr2569143	1	100	34	0	0	1	34	4	37	6e-11	66.1		HAC1_YEAST	SeqGr5527905	1	100	34	0	0	7
HAC1_YEAST	SeqGr9201239	1	100	36	0	0	5	40	2	37	4e-12	69.9		HAC1_YEAST	SeqGr7302799	1	100	33	0	0	5	37	2	34	2e-10	64.1		HAC1_YEAST	SeqGr2291188	2	100	34	0	0	7	40	1	34	6e-11	66.1		HAC1_YEAST	SeqGr2310669	1	100	34	0	0	1
HAC1_YEAST	SeqGr7683472	1	100	36	0	0	1	36	1	36	4e-12	69.9		HAC1_YEAST	SeqGr7184878	1	100	33	0	0	1	33	4	36	2e-10	64.1		HAC1_YEAST	SeqGr1046890	2	100	34	0	0	7	40	1	34	6e-11	66.1		HAC1_YEAST	SeqGr835677	1	100	34	0	0	1
HAC1_YEAST	SeqGr7032338	1	100	36	0	0	1	36	5	40	4e-12	69.9		HAC1_YEAST	SeqGr6881582	1	100	33	0	0	1	33	7	39	2e-10	64.1		HAC1_YEAST	SeqGr9676499	1	100	33	0	0	1	33	3	35	2e-10	64.1		HAC1_YEAST	SeqGr7851899	2	100	33	0	0	1
HAC1_YEAST	SeqGr6549979	1	100	36	0	0	1	36	5	40	4e-12	69.9		HAC1_YEAST	SeqGr6324141	1	100	33	0	0	8	40	1	33	2e-10	64.1		HAC1_YEAST	SeqGr8468239	1	100	33	0	0	8	40	1	33	2e-10	64.1		HAC1_YEAST	SeqGr6818383	1	97.22	36	1	0	1
HAC1_YEAST	SeqGr6161074	1	100	36	0	0	1	36	5	40	4e-12	69.9		HAC1_YEAST	SeqGr6232223	1	100	33	0	0	1	33	1	33	2e-10	64.1		HAC1_YEAST	SeqGr8379751	1	100	33	0	0	8	40	1	33	2e-10	64.1		HAC1_YEAST	SeqGr6019590	2	100	33	0	0	5
HAC1_YEAST	SeqGr5843153	1	100	36	0	0	2	37	1	36	4e-12	69.9		HAC1_YEAST	SeqGr4976952	1	100	33	0	0	2	34	1	33	2e-10	64.1		HAC1_YEAST	SeqGr6365834	1	100	33	0	0	5	37	1	33	2e-10	64.1		HAC1_YEAST	SeqGr5499949	1	100	33	0	0	1
HAC1_YEAST	SeqGr5220522	1	100	36	0	0	5	40	2	37	4e-12	69.9		HAC1_YEAST	SeqGr4369876	1	100	33	0	0	1	33	8	40	2e-10	64.1		HAC1_YEAST	SeqGr6351321	1	100	33	0	0	1	33	5	37	2e-10	64.1		HAC1_YEAST	SeqGr5388366	1	100	33	0	0	8
HAC1_YEAST	SeqGr3442518	1	100	36	0	0	1	36	8	43	4e-12	69.9		HAC1_YEAST	SeqGr3178912	1	100	33	0	0	1	33	9	41	2e-10	64.1		HAC1_YEAST	SeqGr5036490	1	100	33	0	0	1	33	9	41	2e-10	64.1		HAC1_YEAST	SeqGr4897902	1	100	33	0	0	5
HAC1_YEAST	SeqGr2302128	1	100	36	0	0	1	36	2	37	4e-12	69.9		HAC1_YEAST	SeqGr3062874	1	100	33	0	0	1	33	3	35	2e-10	64.1		HAC1_YEAST	SeqGr3812147	1	100	33	0	0	1	33	4	36	2e-10	64.1		HAC1_YEAST	SeqGr4869472	1	100	33	0	0	8
HAC1_YEAST	SeqGr1759823	1	100	36	0	0	1	36	11	46	4e-12	69.9		HAC1_YEAST	SeqGr2836226	1	100	33	0	0	8	40	2	34	2e-10	64.1		HAC1_YEAST	SeqGr2020338	1	100	33	0	0	5	37	2	34	2e-10	64.1		HAC1_YEAST	SeqGr3889170	1	100	33	0	0	1
HAC1_YEAST	SeqGr9200003	1	100	35	0	0	1	35	3	37	1e-11	68		HAC1_YEAST	SeqGr917517	2	100	33	0	0	1	33	5	37	2e-10	64.1		HAC1_YEAST	SeqGr1390632	2	100	33	0	0	8	40	1	33	2e-10	64.1		HAC1_YEAST	SeqGr3086944	1	97.22	36	1	0	2
HAC1_YEAST	SeqGr7307062	1	100	35	0	0	1	35	5	39	1e-11	68		HAC1_YEAST	SeqGr7857370	1	100	32	0	0	9	40	1	32	6e-10	62.2		HAC1_YEAST	SeqGr621475	2	100	33	0	0	1	33	7	39	2e-10	64.1		HAC1_YEAST	SeqGr2936756	1	100	33	0	0	7
HAC1_YEAST	SeqGr6867134	1	100	35	0	0	2	36	1	35	1e-11	68		HAC1_YEAST	SeqGr7380239	1	100	32	0	0	9	40	3	34	6e-10	62.2		HAC1_YEAST	SeqGr282224	1	100	33	0	0	8	40	1	33	2e-10	64.1		HAC1_YEAST	SeqGr2047887	1	100	33	0	0	1
HAC1_YEAST	SeqGr6433655	1	100	35	0	0	6	40	1	35	1e-11	68		HAC1_YEAST	SeqGr339938	1	100	32	0	0	2	33	1	32	6e-10	62.2		HAC1_YEAST	SeqGr10127052	1	100	32	0	0	9	40	2	33	8e-10	62.2		HAC1_YEAST	SeqGr1933449	1	100	33	0	0	1
HAC1_YEAST	SeqGr3397863	1	100	35	0	0	1	35	8	42	1e-11	68		HAC1_YEAST	SeqGr4382090	2	100	31	0	0	10	40	1	31	2e-09	60.3		HAC1_YEAST	SeqGr5841933	1	100	32	0	0	9	40	2	33	8e-10	62.2		HAC1_YEAST	SeqGr7770266	1	100	32	0	0	9
HAC1_YEAST	SeqGr9230807	1	100	34	0	0	1	34	5	38	5e-11	66.1		HAC1_YEAST	SeqGr3435899	1	100	31	0	0	1	31	5	35	2e-09	60.3		HAC1_YEAST	SeqGr4336675	2	100	32	0	0	9	40	1	32	8e-10	62.2		HAC1_YEAST	SeqGr5951374	1	100	32	0	0	9
HAC1_YEAST	SeqGr8546986	1	100	34	0	0	1	34	8	41	5e-11	66.1		HAC1_YEAST	SeqGr1396663	1	100	31	0	0	1	31	2	32	2e-09	60.3		HAC1_YEAST	SeqGr10072990	1	100	31	0	0	10	40	1	31	3e-09	60.3		HAC1_YEAST	SeqGr5506808	1	100	32	0	0	9
HAC1_YEAST	SeqGr8490897	1	100	34	0	0	1	34	2	35	5e-11	66.1		HAC1_YEAST	SeqGr1242062	1	100	31	0	0	10	40	1	31	2e-09	60.3		HAC1_YEAST	SeqGr9989375	1	100	31	0	0	1	31	5	35	3e-09	60.3		HAC1_YEAST	SeqGr4398189	1	100	32	0	0	9
HAC1_YEAST	SeqGr5970549	1	100	34	0	0	7	40	2	35	5e-11	66.1		HAC1_YEAST	SeqGr587489	1	100	31	0	0	1	31	5	35	2e-09	60.3		HAC1_YEAST	SeqGr9236454	1	100	31	0	0	10	40	1	31	3e-09	60.3		HAC1_YEAST	SeqGr29272	1	100	32	0	0	9
HAC1_YEAST	SeqGr3301140	3	100	34	0	0	1	34	7	40	5e-11	66.1		HAC1_YEAST	SeqGr480251	2	100	31	0	0	10	40	1	31	2e-09	60.3		HAC1_YEAST	SeqGr6248867	2	100	31	0	0	10	40	1	31	3e-09	60.3		HAC1_YEAST	SeqGr8169989	1	100	31	0	0	10
HAC1_YEAST	SeqGr3292808	1	97.3	37	1	0	1	37	3	39	5e-11	66.1		HAC1_YEAST	SeqGr7889384	1	100	30	0	0	1	30	9	38	9e-09	58.4		HAC1_YEAST	SeqGr6062071	1	100	31	0	0	10	40	1	31	3e-09	60.3		HAC1_YEAST	SeqGr5543949	1	100	31	0	0	10
HAC1_YEAST	SeqGr2733368	1	100	34	0	0	7	40	2	35	5e-11	66.1		HAC1_YEAST	SeqGr7513617	1	100	30	0	0	11	40	2	31	9e-09	58.4		HAC1_YEAST	SeqGr4377641	1	100	31	0	0	1	31	8	38	3e-09	60.3		HAC1_YEAST	SeqGr5439065	1	100	31	0	0	1
HAC1_YEAST	SeqGr2004404	1	100	34	0	0	7	40	1	34	5e-11	66.1		HAC1_YEAST	SeqGr5871499	2	100	30	0	0	8	37	1	30	9e-09	58.4		HAC1_YEAST	SeqGr4366609	1	97.06	34	1	0	7	40	1	34	3e-09	60.3		HAC1_YEAST	SeqGr5291135	1	100	31	0	0	10
HAC1_YEAST	SeqGr1907468	2	100	34	0	0	4	37	1	34	5e-11	66.1		HAC1_YEAST	SeqGr4873234	1	100	30	0	0	10	39	1	30	9e-09	58.4		HAC1_YEAST	SeqGr4325270	1	100	31	0	0	7	37	2	32	3e-09	60.3		HAC1_YEAST	SeqGr4040458	1	100	31	0	0	1
HAC1_YEAST	SeqGr1398716	4	100	34	0	0	1	34	4	37	5e-11	66.1		HAC1_YEAST	SeqGr3754508	1	100	30	0	0	11	40	1	30	9e-09	58.4		HAC1_YEAST	SeqGr3977602	1	100	31	0	0	10	40	1	31	3e-09	60.3		HAC1_YEAST	SeqGr2484784	1	100	31	0	0	10
HAC1_YEAST	SeqGr7802020	1	100	33	0	0	1	33	7	39	2e-10	64.1		HAC1_YEAST	SeqGr8051817	1	100	29	0	0	12	40	1	29	3e-08	56.4		HAC1_YEAST	SeqGr3415430	3	100	31	0	0	10	40	1	31	3e-09	60.3		HAC1_YEAST	SeqGr2081012	1	100	31	0	0	1
HAC1_YEAST	SeqGr7509824	1	100	33	0	0	8	40	1	33	2e-10	64.1		HAC1_YEAST	SeqGr7829514	1	100	29	0	0	12	40	2	30	3e-08	56.4		HAC1_YEAST	SeqGr2424637	2	100	31	0	0	1	31	7	37	3e-09	60.3		HAC1_YEAST	SeqGr873557	1	100	31	0	0	10
HAC1_YEAST	SeqGr7340718	1	100	33	0	0	8	40	1	33	2e-10	64.1		HAC1_YEAST	SeqGr4762858	3	100	29	0	0	12	40	1	29	3e-08	56.4		HAC1_YEAST	SeqGr3208734	1	100	30	0	0	11	40	2	31	1e-08	58.4		HAC1_YEAST	SeqGr7552481	1	100	30	0	0	11
HAC1_YEAST	SeqGr7201776	1	100	33	0	0	1	33	11	43	2e-10	64.1		HAC1_YEAST	SeqGr4590975	2	100	29	0	0	12	40	2	30	3e-08	56.4		HAC1_YEAST	SeqGr1163727	1	100	30	0	0	1	30	8	37	1e-08	58.4		HAC1_YEAST	SeqGr4416435	1	100	30	0	0	11
HAC1_YEAST	SeqGr6468486	1	100	33	0	0	8	40	1	33	2e-10	64.1		HAC1_YEAST	SeqGr3976921	1	100	29	0	0	12	40	2	30	3e-08	56.4		HAC1_YEAST	SeqGr10251688	1	100	29	0	0	12	40	2	30	4e-08	56.4		HAC1_YEAST	SeqGr4077369	1	100	30	0	0	1
HAC1_YEAST	SeqGr4666411	1	100	33	0	0	1	33	3	35	2e-10	64.1		HAC1_YEAST	SeqGr3066566	1	100	29	0	0	12	40	1	29	3e-08	56.4		HAC1_YEAST	SeqGr2306687	1	100	29	0	0	12	40	2	30	4e-08	56.4		HAC1_YEAST	SeqGr3953491	2	100	30	0	0	11
HAC1_YEAST	SeqGr4658065	1	100	33	0	0	5	37	1	33	2e-10	64.1		HAC1_YEAST	SeqGr2395297	1	100	29	0	0	12	40	2	30	3e-08	56.4																HAC1_YEAST	SeqGr2898366	1	100	30	0	0	11
HAC1_YEAST	SeqGr4394452	1	100	33	0	0	1	33	8	40	2e-10	64.1		HAC1_YEAST	SeqGr2206034	1	100	29	0	0	2	30	3	31	3e-08	56.4																HAC1_YEAST	SeqGr1812583	1	100	30	0	0	1
HAC1_YEAST	SeqGr3813771	1	100	33	0	0	2	34	1	33	2e-10	64.1																														HAC1_YEAST	SeqGr793669	1	100	30	0	0	1
HAC1_YEAST	SeqGr2864135	1	100	33	0	0	8	40	1	33	2e-10	64.1																														HAC1_YEAST	SeqGr8182540	1	100	29	0	0	12
HAC1_YEAST	SeqGr2746072	1	100	33	0	0	5	37	2	34	2e-10	64.1																														HAC1_YEAST	SeqGr4697386	1	100	29	0	0	12
HAC1_YEAST	SeqGr1083802	1	100	33	0	0	8	40	1	33	2e-10	64.1																														HAC1_YEAST	SeqGr3734778	1	100	29	0	0	5
HAC1_YEAST	SeqGr9022458	1	100	32	0	0	9	40	1	32	7e-10	62.2																														HAC1_YEAST	SeqGr3458507	1	100	29	0	0	12
HAC1_YEAST	SeqGr7413146	1	100	32	0	0	9	40	1	32	7e-10	62.2																														HAC1_YEAST	SeqGr690049	1	100	29	0	0	12
HAC1_YEAST	SeqGr4285090	1	100	32	0	0	1	32	7	38	7e-10	62.2
HAC1_YEAST	SeqGr3915808	1	100	32	0	0	1	32	9	40	7e-10	62.2
HAC1_YEAST	SeqGr3854116	2	100	32	0	0	2	33	1	32	7e-10	62.2
HAC1_YEAST	SeqGr9354654	1	100	31	0	0	7	37	2	32	3e-09	60.3
HAC1_YEAST	SeqGr8980275	1	100	31	0	0	10	40	1	31	3e-09	60.3
HAC1_YEAST	SeqGr8611349	1	100	31	0	0	1	31	3	33	3e-09	60.3
HAC1_YEAST	SeqGr7189608	1	100	31	0	0	1	31	5	35	3e-09	60.3
HAC1_YEAST	SeqGr6478585	2	100	31	0	0	1	31	8	38	3e-09	60.3
HAC1_YEAST	SeqGr6461892	4	100	31	0	0	10	40	1	31	3e-09	60.3
HAC1_YEAST	SeqGr5725759	1	100	31	0	0	10	40	1	31	3e-09	60.3
HAC1_YEAST	SeqGr4667821	1	100	31	0	0	10	40	1	31	3e-09	60.3
HAC1_YEAST	SeqGr4157008	1	100	31	0	0	1	31	1	31	3e-09	60.3
HAC1_YEAST	SeqGr3867378	2	100	31	0	0	1	31	4	34	3e-09	60.3
HAC1_YEAST	SeqGr3846854	1	100	31	0	0	10	40	1	31	3e-09	60.3
HAC1_YEAST	SeqGr3306839	1	100	31	0	0	10	40	1	31	3e-09	60.3
HAC1_YEAST	SeqGr2686342	2	100	31	0	0	7	37	1	31	3e-09	60.3
HAC1_YEAST	SeqGr2424230	1	97.06	34	1	0	7	40	1	34	3e-09	60.3
HAC1_YEAST	SeqGr1677607	1	100	31	0	0	1	31	10	40	3e-09	60.3
HAC1_YEAST	SeqGr1216915	2	100	31	0	0	1	31	7	37	3e-09	60.3
HAC1_YEAST	SeqGr488033	1	100	31	0	0	10	40	2	32	3e-09	60.3
HAC1_YEAST	SeqGr224643	2	100	31	0	0	10	40	1	31	3e-09	60.3
HAC1_YEAST	SeqGr9283312	1	100	30	0	0	1	30	14	43	1e-08	58.4
HAC1_YEAST	SeqGr7268988	1	100	30	0	0	11	40	1	30	1e-08	58.4
HAC1_YEAST	SeqGr7241614	1	100	30	0	0	1	30	5	34	1e-08	58.4
HAC1_YEAST	SeqGr6531669	1	100	30	0	0	1	30	8	37	1e-08	58.4
HAC1_YEAST	SeqGr5387927	4	100	30	0	0	1	30	7	36	1e-08	58.4
HAC1_YEAST	SeqGr1897821	1	100	30	0	0	11	40	1	30	1e-08	58.4
HAC1_YEAST	SeqGr1733456	1	100	30	0	0	11	40	2	31	1e-08	58.4
HAC1_YEAST	SeqGr7237470	1	100	29	0	0	12	40	2	30	4e-08	56.4
HAC1_YEAST	SeqGr4349298	1	100	29	0	0	12	40	1	29	4e-08	56.4
HAC1_YEAST	SeqGr4277469	1	100	29	0	0	12	40	2	30	4e-08	56.4
HAC1_YEAST	SeqGr4102982	1	100	29	0	0	12	40	2	30	4e-08	56.4
HAC1_YEAST	SeqGr4008611	1	100	29	0	0	12	40	2	30	4e-08	56.4
HAC1_YEAST	SeqGr3329980	2	100	29	0	0	7	35	1	29	4e-08	56.4
HAC1_YEAST	SeqGr1616849	1	100	29	0	0	12	40	2	30	4e-08	56.4
HAC1_YEAST	SeqGr1082902	4	100	29	0	0	12	40	2	30	4e-08	56.4
HAC1_YEAST	SeqGr28564	1	100	29	0	0	12	40	2	30	4e-08	56.4
[truncated: 31 more columns]

[truncated: 6 more sheets: Ribo-Seq EI3 map, Ribo-Seq EE map, Ribo-Seq Target_HAC1u, RNA-Seq EI5 map, RNA-Seq EI3 map, RNA-Seq EE map ]
